# Supplementary material for: Identification of Potential Diagnostic Biomarkers From Circulating Cells During the Course of Sleep Deprivation-Related Myocardial Infarction Based on Bioinformatics Analyses
Source: Front Cardiovasc Med. 2022 Mar 17;9:843426. doi: 10.3389/fcvm.2022.843426 (PMC8969017; doi:10.3389/fcvm.2022.843426)
Supplement: Supplementary file 3 [file Table_1.XLSX]

## Sheet: GSE59867
Symbol	logFC	AveExpr	t	P.Value	adj.P.Val	change
SNORD45B	-0.892519	7.6218	-6.09309	7.98523e-09	1.10191e-07	DOWN
SNORD20	-0.887937	6.1245	-6.47852	1.09328e-09	1.97834e-08	DOWN
KLRC2	-0.82766	6.43167	-5.83063	2.97043e-08	3.45123e-07	DOWN
CLC	-0.808774	7.32591	-4.33586	2.56178e-05	0.000130243	DOWN
KLRC4	-0.761237	9.3874	-6.56534	6.92143e-10	1.34096e-08	DOWN
MYBL1	-0.760193	9.8108	-9.28598	1.12101e-16	4.83839e-14	DOWN
KLRAP1	-0.746545	7.43108	-6.96523	8.09346e-11	2.1509e-09	DOWN
DTHD1	-0.742799	7.79942	-7.16697	2.67606e-11	8.56743e-10	DOWN
ANKRD20A11P	-0.731233	6.54234	-5.60697	8.85244e-08	8.9706e-07	DOWN
KLRC4-KLRK1	-0.728459	10.3031	-6.93415	9.58459e-11	2.46565e-09	DOWN
KLRC1	-0.720225	6.50958	-6.72928	2.89427e-10	6.28674e-09	DOWN
KLRC3	-0.716205	8.01193	-5.49914	1.48471e-07	1.41588e-06	DOWN
KLRD1	-0.702734	9.85204	-7.77349	8.80379e-13	5.30206e-11	DOWN
KLRF1	-0.693506	9.0464	-5.93238	1.7922e-08	2.22778e-07	DOWN
CEP78	-0.682651	8.92786	-8.86024	1.47743e-15	3.31101e-13	DOWN
RNU6-959P	-0.682649	6.84053	-6.06831	9.05272e-09	1.2267e-07	DOWN
ODF2L	-0.680807	7.64692	-10.0673	9.09797e-19	9.63847e-16	DOWN
KLRG1	-0.673487	10.3628	-6.8175	1.80203e-10	4.25962e-09	DOWN
PDGFD	-0.661171	7.26083	-7.52719	3.57538e-12	1.65999e-10	DOWN
RNU6-162P	-0.66022	6.82431	-8.0273	2.03672e-13	1.60371e-11	DOWN
MS4A3	-0.654906	6.00568	-5.1615	7.19173e-07	5.67234e-06	DOWN
SNORD25	-0.647673	5.65007	-5.75264	4.35976e-08	4.81578e-07	DOWN
CD160	-0.644965	7.76476	-6.45954	1.20764e-09	2.1582e-08	DOWN
SNORD54	-0.64442	6.48252	-6.76282	2.4181e-10	5.38801e-09	DOWN
SNORD27	-0.643324	6.52002	-7.12741	3.32865e-11	1.02224e-09	DOWN
RN7SL280P	-0.642562	7.44258	-6.76533	2.38574e-10	5.321e-09	DOWN
SNORD30	-0.636447	8.22372	-8.06913	1.5972e-13	1.3154e-11	DOWN
TARP	-0.625963	9.51222	-6.23245	3.92168e-09	6.02523e-08	DOWN
SNORD61	-0.624931	5.89244	-6.36104	2.01858e-09	3.38565e-08	DOWN
SNORA16A	-0.618498	9.31999	-3.92455	0.000128858	0.000536975	DOWN
SH2D1A	-0.609007	8.68256	-7.51347	3.86349e-12	1.77257e-10	DOWN
RNU6-595P	-0.608556	7.08444	-4.05265	7.88828e-05	0.000348271	DOWN
LOC102725104	-0.60682	5.94399	-4.53412	1.12942e-05	6.33081e-05	DOWN
SLC4A4	-0.60633	7.2987	-8.60919	6.63931e-15	1.09746e-12	DOWN
RPL31P57	-0.594883	6.96145	-7.43712	5.93941e-12	2.50779e-10	DOWN
SNORD82	-0.594821	6.76964	-5.77062	3.99164e-08	4.46203e-07	DOWN
IL18RAP	-0.590747	8.79371	-6.1415	6.24404e-09	8.96671e-08	DOWN
SNORD45C	-0.590662	6.79146	-8.21154	6.95633e-14	7.04918e-12	DOWN
LOC100133130	-0.589218	7.02012	-8.12127	1.17887e-13	1.03683e-11	DOWN
SLCO4C1	-0.58918	7.66269	-8.24925	5.5767e-14	5.96221e-12	DOWN
PTGES3P1	-0.585698	7.97434	-7.35474	9.42506e-12	3.70438e-10	DOWN
SNORA20	-0.583954	8.77347	-4.35195	2.39941e-05	0.0001228	DOWN
PRSS23	-0.583596	6.48457	-7.92811	3.61722e-13	2.60206e-11	DOWN
SYTL2	-0.582544	7.10329	-7.1169	3.52701e-11	1.07316e-09	DOWN
HRH4	-0.581258	6.54605	-5.38143	2.59211e-07	2.31562e-06	DOWN
SNORD28	-0.578749	8.6332	-6.90702	1.11058e-10	2.80438e-09	DOWN
SNORD58A	-0.578424	7.59297	-6.98451	7.28612e-11	1.97462e-09	DOWN
MIR29A	-0.577853	4.75544	-6.81484	1.82806e-10	4.30807e-09	DOWN
C12orf75	-0.569561	9.21388	-7.19648	2.27316e-11	7.48312e-10	DOWN
TGFBR3	-0.567516	9.69858	-6.99332	6.94427e-11	1.89077e-09	DOWN
CENPK	-0.559846	8.19439	-4.1072	6.37874e-05	0.000289465	DOWN
CD3G	-0.556796	10.556	-7.16234	2.74543e-11	8.77746e-10	DOWN
RNU4-24P	-0.555749	6.89526	-8.06692	1.61783e-13	1.3277e-11	DOWN
SNORD59A	-0.552531	7.24825	-6.25729	3.45153e-09	5.38814e-08	DOWN
SNORD26	-0.550673	8.8459	-7.84739	5.7602e-13	3.78178e-11	DOWN
TFDP2	-0.550579	8.46781	-9.3594	7.16077e-17	3.33792e-14	DOWN
MYO6	-0.547287	6.56924	-6.53165	8.26819e-10	1.55534e-08	DOWN
CLEC2D	-0.542641	10.2604	-8.40328	2.25212e-14	2.86831e-12	DOWN
JAKMIP2	-0.541676	6.94246	-6.79706	2.01163e-10	4.63292e-09	DOWN
TBC1D19	-0.540539	8.25369	-8.61869	6.27419e-15	1.05203e-12	DOWN
FAM169A	-0.540158	7.33664	-8.19066	7.86052e-14	7.63355e-12	DOWN
RNU6-762P	-0.539307	4.79003	-8.15161	9.87573e-14	9.09777e-12	DOWN
EPB41L4A	-0.53882	6.53684	-5.85498	2.63335e-08	3.1029e-07	DOWN
SNORA16B	-0.538213	7.45131	-7.31774	1.15882e-11	4.38452e-10	DOWN
SNORA75	-0.537105	9.33992	-6.09366	7.96234e-09	1.1007e-07	DOWN
KPNA5	-0.535594	7.83937	-9.56569	2.02247e-17	1.26296e-14	DOWN
RNVU1-4	-0.53499	7.7329	-5.32889	3.31597e-07	2.86933e-06	DOWN
ZNF737	-0.534669	9.64283	-6.40214	1.63e-09	2.80786e-08	DOWN
GBP4	-0.532094	8.77283	-7.27814	1.44489e-11	5.25366e-10	DOWN
SCARNA9	-0.530411	8.47078	-6.20843	4.436e-09	6.70927e-08	DOWN
RNU5A-1	-0.529158	6.53678	-6.33352	2.32841e-09	3.83251e-08	DOWN
CPA3	-0.528972	5.73068	-6.09313	7.98367e-09	1.10191e-07	DOWN
SNORD1C	-0.526148	7.75273	-5.75923	4.22111e-08	4.69377e-07	DOWN
RNU6-975P	-0.524723	4.43877	-6.44582	1.29751e-09	2.28925e-08	DOWN
SNORD59B	-0.523569	7.98155	-7.60141	2.34854e-12	1.17203e-10	DOWN
ZNF675	-0.522516	7.60799	-6.5803	6.39506e-10	1.25147e-08	DOWN
VPS13A	-0.522038	8.23327	-9.52315	2.62639e-17	1.56957e-14	DOWN
FGFBP2	-0.521953	9.57209	-4.9043	2.28942e-06	1.56986e-05	DOWN
RNU6-577P	-0.521313	7.06935	-7.51151	3.90652e-12	1.78879e-10	DOWN
RNU6-998P	-0.520966	5.52792	-6.51516	9.01829e-10	1.67481e-08	DOWN
SNORD50A	-0.518828	8.72761	-5.05358	1.17467e-06	8.66395e-06	DOWN
CCL4	-0.517493	6.49791	-6.00462	1.24809e-08	1.62965e-07	DOWN
SAMD3	-0.514383	8.99398	-6.75117	2.57398e-10	5.70264e-09	DOWN
SNORD50B	-0.514081	7.08461	-6.44642	1.29344e-09	2.28637e-08	DOWN
SNORD6	-0.513648	7.68052	-7.47717	4.7412e-12	2.07323e-10	DOWN
RNU6-807P	-0.513117	5.33401	-6.79143	2.07352e-10	4.74731e-09	DOWN
YES1	-0.51249	7.21491	-7.66815	1.60706e-12	8.59077e-11	DOWN
BIRC3	-0.510321	9.56512	-6.62067	5.16365e-10	1.04365e-08	DOWN
FCRL6	-0.509988	10.1235	-5.08223	1.03189e-06	7.76051e-06	DOWN
GNLY	-0.509981	10.8377	-5.26944	4.37332e-07	3.65075e-06	DOWN
UTS2	-0.507848	5.50698	-4.09895	6.58797e-05	0.000297454	DOWN
SNORD105	-0.504778	7.22981	-4.55609	1.02985e-05	5.82733e-05	DOWN
MT-TG	-0.504677	7.30581	-2.79498	0.00582669	0.0148159	DOWN
C1orf21	-0.503427	8.50757	-6.60786	5.52659e-10	1.1047e-08	DOWN
RNU5B-1	-0.503111	6.03233	-6.46228	1.19043e-09	2.13715e-08	DOWN
ENPP5	-0.502804	6.60704	-6.06665	9.12897e-09	1.23416e-07	DOWN
PPP2R2B	-0.499931	8.1697	-6.58734	6.16138e-10	1.21201e-08	DOWN
XCL2	-0.499908	5.53366	-4.877	2.58287e-06	1.74895e-05	DOWN
RORA	-0.499618	9.94642	-7.15901	2.79636e-11	8.87292e-10	DOWN
ARAP2	-0.499455	9.53278	-10.1345	5.9877e-19	6.97777e-16	DOWN
TC2N	-0.498596	10.9839	-6.99476	6.88984e-11	1.88255e-09	DOWN
SNORA8	-0.495035	9.13535	-4.82303	3.27385e-06	2.14879e-05	DOWN
TBC1D32	-0.494711	6.69529	-9.5187	2.69921e-17	1.57276e-14	DOWN
TOX	-0.494182	8.48985	-6.63694	4.7362e-10	9.67455e-09	DOWN
TRGV9	-0.494083	8.51472	-4.78041	3.94289e-06	2.52256e-05	DOWN
CD226	-0.49369	10.2224	-6.48119	1.07804e-09	1.95685e-08	DOWN
RN7SKP35	-0.493526	5.80405	-8.34744	3.13075e-14	3.70398e-12	DOWN
PARP15	-0.493489	10.1104	-7.97579	2.74551e-13	2.06418e-11	DOWN
SNORA1	-0.49181	6.67805	-7.37169	8.57257e-12	3.42125e-10	DOWN
GBP5	-0.490992	9.69775	-6.60765	5.53276e-10	1.10499e-08	DOWN
SH2D1B	-0.490255	9.61818	-4.61934	7.88126e-06	4.60026e-05	DOWN
SYNE2	-0.487212	9.96584	-7.43531	6.0002e-12	2.52431e-10	DOWN
NCALD	-0.482949	7.87824	-7.15922	2.79308e-11	8.87292e-10	DOWN
SNORD78	-0.48187	7.70939	-5.88903	2.22409e-08	2.68445e-07	DOWN
GZMH	-0.481702	8.51693	-5.30001	3.79412e-07	3.22989e-06	DOWN
ANAPC1P1	-0.481139	7.95913	-8.02605	2.05153e-13	1.60993e-11	DOWN
ST8SIA6	-0.480025	6.60793	-5.94777	1.65962e-08	2.0841e-07	DOWN
RNU6-1069P	-0.478725	6.46276	-4.77183	4.09276e-06	2.60842e-05	DOWN
ZNF680	-0.475603	7.07216	-7.84084	5.98138e-13	3.90499e-11	DOWN
RNU4-50P	-0.474102	4.13863	-7.15392	2.87605e-11	9.05499e-10	DOWN
CXCL10	-0.472724	7.40774	-2.94227	0.00374343	0.0101169	DOWN
SNORA40	-0.472331	7.25306	-6.80434	1.9344e-10	4.49501e-09	DOWN
SNRPA1	-0.471831	8.50695	-7.38843	7.80533e-12	3.14739e-10	DOWN
SKAP1	-0.468207	9.29269	-7.47987	4.66944e-12	2.04569e-10	DOWN
GZMA	-0.466589	9.12259	-5.35156	2.98218e-07	2.61792e-06	DOWN
USP53	-0.464794	8.23953	-4.7955	3.69216e-06	2.38572e-05	DOWN
SNORD1A	-0.46399	5.6225	-4.90454	2.28697e-06	1.56864e-05	DOWN
SERF1B	-0.46323	7.56583	-9.06855	4.20263e-16	1.25578e-13	DOWN
IL18R1	-0.461491	6.76987	-6.58161	6.35112e-10	1.24391e-08	DOWN
SNORA19	-0.461078	6.6154	-6.58731	6.16223e-10	1.21201e-08	DOWN
C12orf29	-0.460778	7.5381	-9.2334	1.54435e-16	5.97561e-14	DOWN
ZNF253	-0.458696	8.01848	-6.46143	1.19573e-09	2.14211e-08	DOWN
MIR186	-0.458125	7.72161	-6.58313	6.3001e-10	1.23496e-08	DOWN
GLMN	-0.458121	7.13085	-8.21584	6.78324e-14	6.9038e-12	DOWN
IKZF2	-0.457529	8.18136	-5.3799	2.61078e-07	2.32872e-06	DOWN
HIST1H4C	-0.457521	9.57036	-5.39253	2.46016e-07	2.21045e-06	DOWN
TM4SF19	-0.456692	7.37636	-5.23586	5.10896e-07	4.18393e-06	DOWN
GPR174	-0.455427	10.2885	-6.34978	2.14008e-09	3.56532e-08	DOWN
RGS9	-0.454906	7.30311	-6.29305	2.87051e-09	4.58553e-08	DOWN
MS4A2	-0.453971	5.2192	-6.16328	5.58775e-09	8.16414e-08	DOWN
KCNQ5	-0.453483	6.94913	-7.8144	6.96276e-13	4.42809e-11	DOWN
SYNE1	-0.453433	9.17698	-7.35579	9.36974e-12	3.68886e-10	DOWN
KIF20B	-0.45289	6.1838	-8.03725	1.92237e-13	1.53968e-11	DOWN
GK5	-0.452396	7.65724	-7.31301	1.18983e-11	4.48002e-10	DOWN
RNVU1-3	-0.451432	5.87848	-7.14642	2.99751e-11	9.36502e-10	DOWN
EFHC2	-0.449499	6.39234	-6.09804	7.78743e-09	1.08165e-07	DOWN
PHLDB2	-0.448945	6.29234	-7.05351	4.9963e-11	1.44635e-09	DOWN
KIF21A	-0.44886	6.89182	-6.54517	7.69934e-10	1.46848e-08	DOWN
ANKRD32	-0.447031	6.81059	-7.61766	2.14158e-12	1.08508e-10	DOWN
SLC35A3	-0.445991	8.10036	-8.16493	9.13654e-14	8.62126e-12	DOWN
LOC102725070	-0.445528	5.71924	-4.53875	1.10772e-05	6.2151e-05	DOWN
ABCA5	-0.44517	7.6695	-7.83067	6.34142e-13	4.09417e-11	DOWN
LINC00417	-0.444576	7.23558	-2.86492	0.00473244	0.0123848	DOWN
LOC101059935	-0.444508	6.02218	-4.72091	5.10195e-06	3.16337e-05	DOWN
RNU4-40P	-0.441876	5.7339	-5.78228	3.76961e-08	4.25052e-07	DOWN
SLAMF6	-0.44157	10.4817	-6.56188	7.04931e-10	1.3646e-08	DOWN
MCM8	-0.439443	8.13511	-7.69539	1.37592e-12	7.58884e-11	DOWN
CXorf65	-0.438461	8.9149	-7.58817	2.53181e-12	1.24422e-10	DOWN
THEMIS	-0.43835	9.36843	-5.70329	5.54886e-08	5.97631e-07	DOWN
MTBP	-0.438133	6.19882	-7.18655	2.40156e-11	7.83939e-10	DOWN
GCNT4	-0.437893	6.96124	-4.92791	2.0619e-06	1.43196e-05	DOWN
CD274	-0.437668	6.12711	-7.21667	2.03275e-11	6.90632e-10	DOWN
IKZF3	-0.436253	10.1447	-6.73245	2.8456e-10	6.19258e-09	DOWN
TRGV1	-0.436037	9.4664	-3.59698	0.000428804	0.00153472	DOWN
PTGDR	-0.435318	9.51551	-5.32699	3.34541e-07	2.89169e-06	DOWN
KIAA1377	-0.435236	6.16484	-7.81222	7.05028e-13	4.46524e-11	DOWN
TTC39B	-0.434382	7.36933	-6.97527	7.6628e-11	2.0552e-09	DOWN
GNPDA2	-0.434339	6.33273	-7.30603	1.23703e-11	4.62783e-10	DOWN
RNU6-868P	-0.434127	6.07529	-2.4484	0.0154309	0.0338493	DOWN
ERMN	-0.434085	6.05262	-7.24126	1.77361e-11	6.20684e-10	DOWN
NR1D2	-0.432891	9.02143	-7.61597	2.16224e-12	1.09317e-10	DOWN
MCOLN2	-0.431705	8.32994	-6.61894	5.21129e-10	1.04978e-08	DOWN
ZNF107	-0.430978	9.00537	-8.12213	1.173e-13	1.03557e-11	DOWN
KLF12	-0.430597	9.99669	-7.74022	1.06504e-12	6.15955e-11	DOWN
KLRB1	-0.429844	8.89462	-4.77042	4.11788e-06	2.62085e-05	DOWN
ANKRD20A12P	-0.429641	5.64814	-4.82915	3.1872e-06	2.10139e-05	DOWN
STAT4	-0.429535	9.94374	-7.45518	5.36591e-12	2.3117e-10	DOWN
ABCE1	-0.429051	8.32918	-7.97046	2.83146e-13	2.12196e-11	DOWN
SCARNA9L	-0.42896	6.22047	-5.14244	7.8466e-07	6.1205e-06	DOWN
RNU1-73P	-0.428484	5.26406	-5.99152	1.33298e-08	1.7279e-07	DOWN
GCSAML	-0.428288	6.36683	-4.55621	1.02933e-05	5.82581e-05	DOWN
ZNF91	-0.42813	9.5977	-7.36789	8.75697e-12	3.48887e-10	DOWN
SNORD44	-0.427325	7.96517	-5.81737	3.17129e-08	3.64861e-07	DOWN
ARL4C	-0.42659	9.67304	-7.71707	1.21572e-12	6.90544e-11	DOWN
RNU6-396P	-0.426365	7.43362	-4.89076	2.43066e-06	1.65696e-05	DOWN
SNORD56B	-0.425693	7.66764	-5.66582	6.65864e-08	6.98531e-07	DOWN
IL12RB2	-0.425603	6.96385	-5.94389	1.69206e-08	2.11799e-07	DOWN
SNORA4	-0.425372	7.74373	-6.7855	2.1407e-10	4.8629e-09	DOWN
RASA2	-0.425266	9.70457	-10.014	1.26659e-18	1.18081e-15	DOWN
RNU6-172P	-0.424723	7.66396	-6.61269	5.38687e-10	1.08141e-08	DOWN
F2R	-0.424607	8.26336	-5.6544	7.03797e-08	7.32789e-07	DOWN
PTPN4	-0.423857	8.97978	-8.19098	7.84588e-14	7.63355e-12	DOWN
ATP8A1	-0.423479	9.36191	-8.51244	1.18012e-14	1.75192e-12	DOWN
CD47	-0.423114	11.3667	-8.5434	9.81964e-15	1.5057e-12	DOWN
RNU6-1152P	-0.421898	8.72368	-6.18591	4.97783e-09	7.3803e-08	DOWN
C1GALT1	-0.421628	8.99395	-6.62251	5.11331e-10	1.03451e-08	DOWN
PPP3CC	-0.420663	9.46579	-8.59455	7.24435e-15	1.1628e-12	DOWN
WEE1	-0.41982	7.09177	-7.32752	1.09732e-11	4.1809e-10	DOWN
SNORD75	-0.418277	6.78029	-5.92574	1.85259e-08	2.2882e-07	DOWN
IFNG	-0.417824	6.44339	-5.17388	6.79539e-07	5.38342e-06	DOWN
NCKAP1	-0.417413	6.84343	-5.00019	1.49354e-06	1.07405e-05	DOWN
CEP290	-0.417138	6.61769	-7.73159	1.11893e-12	6.42339e-11	DOWN
CRTAM	-0.416727	6.69234	-5.43411	2.02179e-07	1.85373e-06	DOWN
ZNF566	-0.416622	7.35821	-6.78697	2.12388e-10	4.8341e-09	DOWN
SNORA2B	-0.41649	5.83259	-6.1446	6.14617e-09	8.84797e-08	DOWN
RAB30	-0.415725	7.96479	-6.15204	5.91742e-09	8.55566e-08	DOWN
TRGV4	-0.415201	8.60827	-3.62696	0.000385355	0.00139876	DOWN
UTP15	-0.414839	7.30373	-8.23249	6.15251e-14	6.46963e-12	DOWN
SNORD81	-0.413255	6.64154	-7.16967	2.63645e-11	8.47554e-10	DOWN
STAT1	-0.413038	10.991	-6.35021	2.13538e-09	3.56004e-08	DOWN
CHORDC1	-0.411797	8.75295	-7.5989	2.38234e-12	1.18391e-10	DOWN
HBB	-0.410816	11.4095	-2.30888	0.0222318	0.0461609	DOWN
PYHIN1	-0.410745	10.3621	-5.94589	1.67522e-08	2.09916e-07	DOWN
SSX2IP	-0.409867	7.19828	-6.2134	4.32428e-09	6.57014e-08	DOWN
SNORD38B	-0.409715	5.96045	-5.00524	1.46011e-06	1.05196e-05	DOWN
TXK	-0.409507	9.9034	-6.18818	4.92038e-09	7.3184e-08	DOWN
BMPR1A	-0.409477	7.5844	-7.17604	2.54527e-11	8.21643e-10	DOWN
SCARNA6	-0.409344	8.62703	-4.43929	1.67639e-05	8.947e-05	DOWN
ATM	-0.40876	10.8323	-8.97242	7.51567e-16	1.92492e-13	DOWN
UCHL5	-0.407	8.12745	-8.4212	2.02587e-14	2.71362e-12	DOWN
SLC38A1	-0.405903	11.4514	-7.56438	2.89709e-12	1.38083e-10	DOWN
TRAPPC2	-0.405226	7.61006	-8.20155	7.37501e-14	7.30033e-12	DOWN
RHOBTB3	-0.40482	6.39348	-5.14698	7.68567e-07	6.01713e-06	DOWN
PZP	-0.404623	6.66952	-5.74215	4.58967e-08	5.02921e-07	DOWN
ENPP4	-0.402463	7.18569	-7.87082	5.03334e-13	3.41418e-11	DOWN
FANCM	-0.402059	6.23767	-8.13215	1.1064e-13	9.94911e-12	DOWN
NCK1	-0.401797	8.67957	-8.79023	2.24967e-15	4.55939e-13	DOWN
RGS1	-0.401684	6.29792	-3.92588	0.000128213	0.000534574	DOWN
RNU6-540P	-0.401574	5.39007	-4.29552	3.01683e-05	0.000150435	DOWN
PDCD4	-0.401145	9.67126	-8.56281	8.74983e-15	1.36867e-12	DOWN
ITGA4	-0.400594	10.8416	-9.43007	4.64755e-17	2.30469e-14	DOWN
C5orf42	-0.400419	7.27181	-9.58903	1.75213e-17	1.20108e-14	DOWN
HELLS	-0.400367	6.27275	-6.63243	4.85095e-10	9.86571e-09	DOWN
ZNF43	-0.398509	7.93843	-6.57887	6.4437e-10	1.25887e-08	DOWN
RNA5SP268	-0.39835	6.56018	-7.22543	1.9364e-11	6.65659e-10	DOWN
RNA5SP195	-0.397653	7.31447	-5.06416	1.11983e-06	8.31999e-06	DOWN
ZNF876P	-0.397516	6.23619	-5.33392	3.2389e-07	2.81466e-06	DOWN
ZNF721	-0.397065	9.10325	-7.10668	3.73114e-11	1.1211e-09	DOWN
DCUN1D4	-0.396853	8.05889	-8.28129	4.62053e-14	5.15266e-12	DOWN
CD96	-0.396786	10.8405	-6.49383	1.0088e-09	1.8412e-08	DOWN
DPH6	-0.396629	8.11942	-6.82557	1.72533e-10	4.09078e-09	DOWN
RNU6-638P	-0.396101	7.41091	-7.27652	1.458e-11	5.28486e-10	DOWN
ABCD2	-0.395069	8.96267	-5.09584	9.70109e-07	7.36253e-06	DOWN
OXCT1	-0.394479	8.02729	-7.56029	2.96499e-12	1.40744e-10	DOWN
TSPAN2	-0.394004	8.18666	-7.27765	1.44883e-11	5.2598e-10	DOWN
PRKACB	-0.393249	10.2739	-7.89608	4.35167e-13	3.03666e-11	DOWN
FCRL3	-0.393098	8.90285	-5.11349	8.95334e-07	6.87563e-06	DOWN
PEX3	-0.392727	7.55252	-7.52087	3.70543e-12	1.71085e-10	DOWN
SNORA29	-0.39226	6.86134	-6.78177	2.18404e-10	4.94688e-09	DOWN
SNORA73A	-0.391538	9.9744	-3.12363	0.00212167	0.00620999	DOWN
IL5RA	-0.390443	5.46453	-5.88729	2.24342e-08	2.7033e-07	DOWN
IL7R	-0.390163	11.9667	-5.29162	3.94507e-07	3.33748e-06	DOWN
ZNF718	-0.389366	7.29832	-6.29948	2.77678e-09	4.45105e-08	DOWN
CTSO	-0.388769	8.1396	-7.03805	5.43789e-11	1.5494e-09	DOWN
CD8A	-0.388419	10.0306	-4.27219	3.31437e-05	0.000163453	DOWN
SPEF2	-0.388073	6.04157	-7.80839	7.20691e-13	4.55207e-11	DOWN
HIBCH	-0.388069	7.8079	-7.24003	1.78572e-11	6.22777e-10	DOWN
HOOK1	-0.38714	5.78659	-5.28529	4.06299e-07	3.4211e-06	DOWN
USP28	-0.387127	9.20829	-8.20302	7.31203e-14	7.28297e-12	DOWN
FANCL	-0.386908	7.19129	-6.42527	1.44464e-09	2.51458e-08	DOWN
MED10	-0.386164	8.52358	-8.14078	1.05204e-13	9.54079e-12	DOWN
CEP70	-0.386071	6.2322	-6.52222	8.68891e-10	1.6253e-08	DOWN
ADAM22	-0.385963	5.87965	-7.8329	6.26047e-13	4.06443e-11	DOWN
SLAMF7	-0.384824	8.9192	-6.11967	6.97748e-09	9.85004e-08	DOWN
GPR56	-0.384181	10.4032	-3.74889	0.000247885	0.000952396	DOWN
GZMK	-0.38356	8.57336	-3.00589	0.00307615	0.00853828	DOWN
RNU6-890P	-0.383292	7.04511	-6.59815	5.8186e-10	1.15318e-08	DOWN
ELMOD2	-0.383163	7.1237	-7.32494	1.11323e-11	4.23262e-10	DOWN
ANKRD36BP1	-0.382906	5.72907	-5.07019	1.08972e-06	8.12476e-06	DOWN
OTUD4	-0.382895	8.13688	-7.76965	8.99991e-13	5.37849e-11	DOWN
RNU1-11P	-0.382712	7.29144	-5.09698	9.65132e-07	7.32953e-06	DOWN
RNU6-1285P	-0.38183	7.08939	-6.19924	4.64973e-09	6.96922e-08	DOWN
ZGRF1	-0.381732	6.74471	-7.84577	5.81399e-13	3.80637e-11	DOWN
GBP3	-0.381581	7.4091	-6.97053	7.86332e-11	2.10173e-09	DOWN
SNRPG	-0.381202	6.86946	-6.09272	8.0003e-09	1.10282e-07	DOWN
GLS	-0.380906	9.68998	-8.22849	6.2985e-14	6.58292e-12	DOWN
BANK1	-0.380879	8.34689	-4.22047	4.07742e-05	0.000194938	DOWN
SNORD5	-0.380827	9.53364	-4.54249	1.09045e-05	6.12415e-05	DOWN
SNORD76	-0.380471	8.80736	-6.76852	2.34523e-10	5.26085e-09	DOWN
MPP6	-0.379661	7.22964	-5.6657	6.66252e-08	6.98531e-07	DOWN
CRY1	-0.379198	7.37305	-8.32722	3.52685e-14	4.06932e-12	DOWN
RNU5B-2P	-0.378679	3.30918	-4.57369	9.56234e-06	5.46517e-05	DOWN
H1F0	0.379819	9.1619	5.69922	5.66007e-08	6.08484e-07	UP
ZNF467	0.380078	8.1714	7.33541	1.05004e-11	4.03443e-10	UP
EREG	0.38118	7.74039	3.95406	0.0001152	0.000486056	UP
RGL1	0.382836	7.74721	6.2072	4.46396e-09	6.74281e-08	UP
TET3	0.384237	9.43367	7.33892	1.02966e-11	3.98519e-10	UP
SIGLEC5	0.386238	8.30988	5.29807	3.82856e-07	3.25473e-06	UP
VDR	0.386705	7.63315	6.8681	1.37123e-10	3.36767e-09	UP
AGTRAP	0.38729	10.0547	8.08657	1.44304e-13	1.21419e-11	UP
LAMTOR1	0.387326	9.93177	8.67563	4.46713e-15	8.11207e-13	UP
SPI1	0.387502	10.2045	7.25572	1.63672e-11	5.81511e-10	UP
NFAM1	0.387554	9.63302	7.203	2.19264e-11	7.27975e-10	UP
OLFML2B	0.388608	6.17516	5.77334	3.93887e-08	4.41575e-07	UP
H3F3C	0.389241	10.3941	7.66333	1.65174e-12	8.76929e-11	UP
VNN2	0.389777	10.1567	4.91841	2.15069e-06	1.48478e-05	UP
PDK4	0.389879	10.3941	4.66613	6.45573e-06	3.86995e-05	UP
MBOAT7	0.390405	9.86887	8.64569	5.34123e-15	9.34294e-13	UP
RIN2	0.391247	9.30841	8.24203	5.81783e-14	6.19161e-12	UP
PGD	0.392076	11.262	8.40013	2.29439e-14	2.90627e-12	UP
PNKD	0.392791	8.01184	8.4329	1.89045e-14	2.59181e-12	UP
PRAM1	0.394164	9.35669	8.27696	4.73955e-14	5.26023e-12	UP
ADAMTSL4	0.394199	8.0209	6.55331	7.37562e-10	1.41601e-08	UP
APOBEC3A	0.394586	10.4756	5.11466	8.90611e-07	6.84162e-06	UP
ITGAM	0.394638	11.0044	9.48426	3.3343e-17	1.80727e-14	UP
MXD1	0.39593	10.2946	6.69655	3.44774e-10	7.29188e-09	UP
ANKRD34B	0.395939	5.24933	4.57479	9.51792e-06	5.44382e-05	UP
FCAR	0.396895	9.1403	4.94119	1.94376e-06	1.36005e-05	UP
CAPG	0.397087	8.97184	7.43841	5.89644e-12	2.49597e-10	UP
DUSP3	0.398509	8.63223	8.43005	1.92259e-14	2.62045e-12	UP
DLG4	0.39886	7.95706	7.10637	3.73747e-11	1.1211e-09	UP
MGST1	0.399024	8.19974	5.52843	1.29091e-07	1.25155e-06	UP
SLC26A8	0.399613	6.74476	5.2794	4.17582e-07	3.50345e-06	UP
FBN2	0.39974	7.52905	5.03499	1.27737e-06	9.34162e-06	UP
CTSD	0.40088	11.9449	7.33871	1.03084e-11	3.98519e-10	UP
KCTD12	0.400952	10.1029	6.92577	1.00314e-10	2.56643e-09	UP
CSF2RB	0.401584	9.39866	7.03008	5.68029e-11	1.59446e-09	UP
MILR1	0.401945	8.45546	6.53261	8.22649e-10	1.54875e-08	UP
RCN3	0.401946	7.34488	8.09258	1.39344e-13	1.18098e-11	UP
TGFBI	0.40218	10.7454	9.05291	4.62e-16	1.32769e-13	UP
FFAR2	0.402786	6.4798	4.54344	1.08613e-05	6.10135e-05	UP
BCKDK	0.403482	8.65051	8.11144	1.24842e-13	1.08167e-11	UP
GFRA2	0.404122	7.4464	5.43336	2.02905e-07	1.85892e-06	UP
FES	0.40418	8.57778	8.12918	1.12576e-13	1.00529e-11	UP
C5AR1	0.404624	10.4443	6.35234	2.11189e-09	3.52592e-08	UP
LINC00189	0.406615	6.28145	2.95252	0.00362761	0.00984723	UP
P2RY2	0.407454	8.86478	5.64453	7.38281e-08	7.64082e-07	UP
SIRPA	0.407625	8.75265	8.57922	7.93627e-15	1.2498e-12	UP
MAP3K6	0.407716	7.59845	9.01061	5.96707e-16	1.58039e-13	UP
APCDD1	0.408056	7.51806	7.82414	6.58388e-13	4.21568e-11	UP
CD1D	0.408524	10.1472	8.623	6.11494e-15	1.03276e-12	UP
ADAMTS2	0.4089	7.12752	5.06144	1.13368e-06	8.40936e-06	UP
WAS	0.409262	9.50005	6.33315	2.33285e-09	3.8371e-08	UP
FOS	0.409872	11.5323	4.03574	8.42172e-05	0.000368773	UP
FCN1	0.411021	11.7963	9.97864	1.5778e-18	1.36199e-15	UP
RNU6-1280P	0.411672	6.37498	4.93612	1.98805e-06	1.38576e-05	UP
ROGDI	0.412005	8.88527	6.11315	7.21235e-09	1.01203e-07	UP
SMARCD3	0.414318	8.38776	8.86246	1.45785e-15	3.29883e-13	UP
GM2A	0.41512	9.72921	7.20174	2.20796e-11	7.30978e-10	UP
CFD	0.415291	9.45483	5.84911	2.71099e-08	3.17513e-07	UP
ADAP2	0.41561	9.93302	8.37084	2.72743e-14	3.34569e-12	UP
BCL3	0.416838	8.84763	7.03556	5.51241e-11	1.56489e-09	UP
LILRB2	0.417962	11.0817	8.40968	2.16859e-14	2.80796e-12	UP
LDLRAD3	0.418472	8.51279	8.16176	9.30755e-14	8.74171e-12	UP
CEBPD	0.419095	10.8915	8.82904	1.78216e-15	3.70494e-13	UP
GBGT1	0.419676	8.70229	10.4892	6.53003e-20	1.17073e-16	UP
GLT1D1	0.420889	9.78786	7.47103	4.90803e-12	2.13816e-10	UP
SHKBP1	0.422135	10.4002	10.0458	1.03969e-18	1.05357e-15	UP
FCGR2A	0.424252	10.7334	7.18576	2.41209e-11	7.85702e-10	UP
HK3	0.424395	9.40498	7.41648	6.66954e-12	2.75127e-10	UP
CD300E	0.425011	10.1235	8.12294	1.16743e-13	1.03458e-11	UP
ST6GALNAC2	0.425615	7.93916	5.75402	4.33035e-08	4.78783e-07	UP
FBP1	0.425794	8.96071	7.0465	5.19192e-11	1.49025e-09	UP
SLC46A2	0.426075	8.92198	9.21288	1.74981e-16	6.47346e-14	UP
FAM151B	0.427235	7.8477	6.44766	1.28511e-09	2.27598e-08	UP
CDA	0.428066	9.82275	6.4486	1.27878e-09	2.2665e-08	UP
CFP	0.428636	10.4527	8.84539	1.61544e-15	3.51878e-13	UP
LIN7A	0.430278	7.70863	5.23106	5.22346e-07	4.26421e-06	UP
LRPAP1	0.430508	10.8863	10.6729	2.0632e-20	4.80869e-17	UP
SLC1A3	0.430632	6.60271	5.55045	1.16173e-07	1.14199e-06	UP
CD300C	0.430823	10.647	9.23075	1.56955e-16	5.97561e-14	UP
CD93	0.432234	9.85419	8.46154	1.59573e-14	2.22704e-12	UP
BEST1	0.432842	7.86502	7.85034	5.66312e-13	3.72854e-11	UP
NLRC4	0.433755	9.15083	6.95272	8.66418e-11	2.28176e-09	UP
MSRB1	0.436041	8.79308	9.22866	1.5896e-16	5.97561e-14	UP
WLS	0.436683	8.20724	6.49617	9.96478e-10	1.82299e-08	UP
SECTM1	0.437286	10.1074	6.357	2.06138e-09	3.45395e-08	UP
NOD2	0.438929	9.55965	8.03093	1.99425e-13	1.57559e-11	UP
QSOX1	0.439984	9.19044	8.72632	3.29923e-15	6.20122e-13	UP
ANPEP	0.440996	10.4203	4.23298	3.87869e-05	0.000187049	UP
METTL7B	0.441928	6.65004	5.55765	1.12235e-07	1.10748e-06	UP
C1QC	0.442827	7.07916	5.37815	2.63243e-07	2.34265e-06	UP
VNN1	0.44391	9.00812	3.9596	0.000112793	0.000477109	UP
S100A8	0.444871	12.5322	6.62053	5.1674e-10	1.04365e-08	UP
PLD3	0.445194	10.0656	8.82773	1.79627e-15	3.70494e-13	UP
THBS1	0.445993	10.2154	3.03318	0.0028251	0.00793213	UP
CES1P1	0.447207	7.49863	5.63393	7.77164e-08	8.0006e-07	UP
FAM129B	0.447378	8.03916	9.72396	7.63084e-18	5.73716e-15	UP
TIMP2	0.447453	9.71609	8.03512	1.94631e-13	1.54822e-11	UP
HBEGF	0.448194	7.40236	3.53577	0.000532243	0.0018562	UP
CPNE2	0.448849	9.20577	8.60666	6.74034e-15	1.10632e-12	UP
IL1RN	0.448929	8.04626	7.23322	1.85452e-11	6.4225e-10	UP
CREB5	0.452312	9.34818	8.9009	1.15676e-15	2.80841e-13	UP
CLEC10A	0.453174	7.72696	7.14179	3.07507e-11	9.55608e-10	UP
PYGL	0.454226	9.90891	8.76113	2.67856e-15	5.11714e-13	UP
HSPA1B	0.455594	9.00994	6.97981	7.4753e-11	2.01186e-09	UP
VSTM1	0.457801	7.93809	3.76949	0.000229841	0.000891035	UP
CSF3R	0.460215	10.8021	7.34977	9.69048e-12	3.78953e-10	UP
TMEM144	0.462065	8.24976	5.1275	8.40027e-07	6.49801e-06	UP
EDA2R	0.462202	6.35419	11.2224	6.45524e-22	4.19124e-18	UP
RBM47	0.463473	10.0235	9.11289	3.21216e-16	9.9821e-14	UP
TNFRSF10D	0.463664	8.35177	11.605	5.72066e-23	1.33331e-18	UP
RASGRP4	0.464317	9.70523	6.8315	1.67099e-10	3.99443e-09	UP
F5	0.465342	8.90568	7.00323	6.57838e-11	1.81232e-09	UP
C3AR1	0.466367	10.3305	5.1842	6.48124e-07	5.16792e-06	UP
NLRP12	0.467395	9.45771	8.33799	3.31009e-14	3.83823e-12	UP
LILRB3	0.469349	10.4039	8.82777	1.79579e-15	3.70494e-13	UP
HRH2	0.472973	9.20903	7.5956	2.42733e-12	1.19731e-10	UP
IL1B	0.474322	7.52592	3.36829	0.000947985	0.00308628	UP
GNA15	0.47515	8.72963	9.85475	3.40043e-18	2.73289e-15	UP
CD33	0.476247	10.151	8.95747	8.22556e-16	2.08384e-13	UP
SIGLEC7	0.477895	8.56953	9.32094	9.05702e-17	4.13906e-14	UP
THBD	0.478945	7.87568	7.22385	1.9534e-11	6.69528e-10	UP
PADI4	0.48042	8.48411	6.55464	7.324e-10	1.40748e-08	UP
SH3PXD2B	0.480894	7.07404	5.66165	6.79476e-08	7.10478e-07	UP
BCL6	0.482448	10.0216	7.8275	6.45781e-13	4.15545e-11	UP
LTBR	0.484024	8.99784	9.71399	8.11517e-18	5.91064e-15	UP
NPL	0.484374	8.9837	8.62708	5.96784e-15	1.01527e-12	UP
PLB1	0.484436	7.58133	8.34431	3.18911e-14	3.73511e-12	UP
TDRD9	0.48516	6.46629	5.62183	8.23969e-08	8.41554e-07	UP
NCF4	0.486238	9.22279	9.57898	1.86379e-17	1.24113e-14	UP
SLC11A1	0.489527	10.7932	7.80593	7.30939e-13	4.57957e-11	UP
SMCO4	0.489685	8.65364	6.77024	2.32362e-10	5.22244e-09	UP
HLX	0.500541	8.33562	7.71332	1.24205e-12	7.00933e-11	UP
HSPA1A	0.502686	10.4649	9.14396	2.66027e-16	8.64504e-14	UP
BST1	0.505828	10.3364	9.15952	2.42041e-16	8.29596e-14	UP
PLBD1	0.507696	11.1885	7.00653	6.46079e-11	1.78915e-09	UP
MAFB	0.510061	8.88242	7.53472	3.42635e-12	1.60357e-10	UP
TBC1D2	0.511248	9.442	10.3709	1.36932e-19	1.99468e-16	UP
FPR1	0.514618	9.88594	7.626	2.04257e-12	1.04171e-10	UP
FAM198B	0.516039	10.1338	8.44442	1.76593e-14	2.44992e-12	UP
SIGLEC9	0.516718	9.38195	7.72467	1.16407e-12	6.64976e-11	UP
GPR162	0.523861	7.75395	8.40772	2.19381e-14	2.82492e-12	UP
MIR223	0.52675	9.60934	6.3644	1.98371e-09	3.34546e-08	UP
FAM20C	0.530507	8.68666	8.50428	1.23871e-14	1.81576e-12	UP
IFITM3	0.538631	10.0824	4.96379	1.75762e-06	1.24362e-05	UP
S100A12	0.540244	11.6077	7.19757	2.25957e-11	7.44889e-10	UP
LRP1	0.540318	11.0418	9.47937	3.43571e-17	1.81991e-14	UP
TMEM150B	0.547041	8.78935	8.79616	2.17112e-15	4.4388e-13	UP
TREM1	0.552675	9.6919	5.61165	8.65476e-08	8.78939e-07	UP
LILRB4	0.553671	9.32758	9.08271	3.85714e-16	1.16751e-13	UP
SASH1	0.553969	8.13715	7.48856	4.44632e-12	1.96642e-10	UP
BLVRB	0.564922	8.37405	10.1399	5.78801e-19	6.97777e-16	UP
LILRA5	0.57526	9.10534	8.52592	1.08939e-14	1.63809e-12	UP
TMEM176B	0.578562	8.64827	2.88507	0.00445405	0.0117526	UP
LILRA3	0.578679	10.3032	5.58413	9.88231e-08	9.88953e-07	UP
KCNJ15	0.582558	6.88531	6.97535	7.65937e-11	2.0552e-09	UP
QPCT	0.58421	8.59958	7.52832	3.55271e-12	1.65276e-10	UP
FLVCR2	0.586841	9.28569	8.7429	2.9876e-15	5.66115e-13	UP
ADM	0.590777	7.93286	8.76164	2.67027e-15	5.11714e-13	UP
STEAP4	0.593173	8.96998	6.27266	3.18883e-09	5.03196e-08	UP
2021-03-01	0.597948	8.26917	7.50399	4.0757e-12	1.83798e-10	UP
CD14	0.597989	11.7268	10.2838	2.36094e-19	3.05702e-16	UP
CYP27A1	0.600989	8.71192	7.24784	1.70993e-11	6.01648e-10	UP
EGR2	0.602145	7.68624	2.9467	0.00369292	0.00999546	UP
ACSL1	0.605726	10.0911	7.71678	1.21772e-12	6.90544e-11	UP
CCR2	0.608493	9.67411	8.49121	1.33851e-14	1.92572e-12	UP
LOC441081	0.609671	11.0935	7.05585	4.93249e-11	1.42987e-09	UP
MIR7641-2	0.609711	7.01774	6.12331	6.84946e-09	9.71048e-08	UP
FPR2	0.611046	8.74307	6.59964	5.77279e-10	1.14605e-08	UP
MS4A4A	0.611773	7.87916	5.76784	4.0465e-08	4.51469e-07	UP
TRIB1	0.612258	9.1369	6.22353	4.10536e-09	6.27434e-08	UP
SERPINB10	0.619098	6.76253	5.14473	7.76493e-07	6.0751e-06	UP
IL1R2	0.619413	7.35792	4.31	2.84522e-05	0.000143103	UP
NFE2	0.620982	8.14171	9.05109	4.67115e-16	1.32769e-13	UP
PADI2	0.633892	9.3897	6.3877	1.75731e-09	2.99836e-08	UP
CR1	0.637234	8.87677	8.3588	2.92803e-14	3.53594e-12	UP
MCEMP1	0.647894	7.82934	10.0187	1.23041e-18	1.18081e-15	UP
DSC2	0.648865	8.31104	6.50306	9.61066e-10	1.76375e-08	UP
CCR1	0.652693	9.28327	8.34469	3.18204e-14	3.73511e-12	UP
TSPO	0.652882	10.0715	11.1815	8.36112e-22	4.19124e-18	UP
FOLR3	0.664293	7.87751	4.03371	8.48817e-05	0.000371031	UP
TNFAIP6	0.666889	6.64561	4.74803	4.53771e-06	2.85068e-05	UP
EGR1	0.667369	9.11664	3.00307	0.00310333	0.00860105	UP
FMN1	0.671276	7.14692	6.33073	2.36227e-09	3.87455e-08	UP
SIGLEC16	0.673848	8.10119	7.20496	2.16901e-11	7.23563e-10	UP
ST14	0.674146	8.70699	9.23676	1.51309e-16	5.97561e-14	UP
SERPINB2	0.689321	7.9209	6.74813	2.61632e-10	5.77996e-09	UP
TMEM176A	0.710606	9.32519	3.11866	0.00215568	0.00629131	UP
SLED1	0.719029	8.19879	5.83876	2.85335e-08	3.32515e-07	UP
CD163	0.727962	8.77984	7.18564	2.41371e-11	7.85702e-10	UP
S100A9	0.735261	11.174	10.8098	8.72116e-21	2.5408e-17	UP
PPARG	0.735316	6.07483	7.81415	6.97263e-13	4.42809e-11	UP
VSIG4	0.745923	7.56036	6.72593	2.94653e-10	6.38241e-09	UP
TCN2	0.757457	8.22133	7.98328	2.62893e-13	1.98293e-11	UP
FCGR1A	0.776677	9.44744	7.94783	3.22751e-13	2.34434e-11	UP
MERTK	0.785977	8.78831	8.04238	1.86588e-13	1.49959e-11	UP
MIR21	0.786842	10.3732	7.58326	2.60323e-12	1.26403e-10	UP
RNASE1	0.800386	7.74317	8.1334	1.09833e-13	9.92198e-12	UP
NRG1	0.802575	7.37234	6.39957	1.65198e-09	2.83733e-08	UP
CYP1B1	0.80885	9.81664	8.84651	1.60463e-15	3.51878e-13	UP
ASGR2	0.815684	8.77919	11.3079	3.75775e-22	4.19124e-18	UP
RNASE2	0.821496	9.67935	8.49471	1.311e-14	1.90972e-12	UP
DYSF	0.822544	8.69477	9.15318	2.51543e-16	8.49669e-14	UP
STAB1	0.848873	9.63219	10.5183	5.44145e-20	1.05686e-16	UP
CES1	0.887137	8.98938	6.6723	3.92369e-10	8.14331e-09	UP
FAM20A	0.94401	6.87552	6.75292	2.54992e-10	5.65472e-09	UP
ECRP	1.04334	8.75989	9.98817	1.48719e-18	1.33315e-15	UP
AQP9	1.04399	10.1799	11.17	8.99137e-22	4.19124e-18	UP
HP	1.11547	7.01484	6.83631	1.62821e-10	3.9082e-09	UP
SOCS3	1.21263	8.63502	10.4272	9.63113e-20	1.49649e-16	UP

## Sheet: GSE62646
Symbol	logFC	AveExpr	t	P.Value	adj.P.Val	change
SNORA16A	-1.82033	8.99613	-11.5483	5.71278e-15	1.10956e-11	DOWN
SNORA24	-1.6773	8.50727	-12.2863	6.92949e-16	2.01882e-12	DOWN
GPR128	-1.60277	4.64772	-3.34812	0.00166519	0.00744382	DOWN
SNORA20	-1.48264	8.7131	-10.1503	3.76811e-13	2.66131e-10	DOWN
CLC	-1.37696	7.30562	-4.05121	0.00020171	0.00132964	DOWN
SNORA8	-1.29529	8.9897	-13.0334	8.78894e-17	5.1211e-13	DOWN
SNORD105	-1.23628	7.1896	-7.56469	1.61616e-09	1.32634e-07	DOWN
MT-TQ	-1.2218	10.8309	-8.14755	2.31069e-10	3.07595e-08	DOWN
SNORD35A	-1.19856	10.3633	-9.56217	2.36461e-12	9.66875e-10	DOWN
SCARNA6	-1.19536	8.4952	-9.78883	1.15923e-12	6.00404e-10	DOWN
KLRC2	-1.17753	6.2401	-4.99354	9.65334e-06	0.000112781	DOWN
SNORD45B	-1.16324	7.4446	-7.03461	9.67601e-09	5.0339e-07	DOWN
RN7SL280P	-1.16245	7.49014	-6.82489	1.97165e-08	8.74062e-07	DOWN
SNORD60	-1.09106	5.93061	-6.1581	1.90647e-07	4.93614e-06	DOWN
SNORD82	-1.08595	6.62668	-6.09036	2.40059e-07	5.87131e-06	DOWN
MS4A3	-1.08263	6.15191	-5.38001	2.65722e-06	3.99046e-05	DOWN
SNORD41	-1.07708	11.7745	-7.20266	5.47728e-09	3.39519e-07	DOWN
SNORD61	-1.06375	5.97386	-5.73523	8.01489e-07	1.55281e-05	DOWN
SNORA73A	-1.05668	9.9657	-7.84191	6.38575e-10	6.70417e-08	DOWN
SNORD50A	-1.05428	8.70984	-9.27472	5.89189e-12	1.78341e-09	DOWN
SCARNA7	-1.04402	10.0236	-9.46494	3.2166e-12	1.16962e-09	DOWN
SNORD15B	-1.0322	8.34403	-10.3635	1.95749e-13	1.8109e-10	DOWN
KLRC4	-1.0136	9.56292	-4.57075	3.86198e-05	0.000343423	DOWN
RNU4-2	-1.00825	6.39403	-4.79438	1.86196e-05	0.000189837	DOWN
SCARNA10	-0.997623	8.58303	-8.70345	3.71994e-11	8.10287e-09	DOWN
SNORD1C	-0.994759	7.76872	-6.84196	1.86058e-08	8.3877e-07	DOWN
KLRC3	-0.989441	7.91244	-4.14526	0.00015029	0.00104343	DOWN
SNORA68	-0.988235	9.55391	-9.39756	3.98386e-12	1.32645e-09	DOWN
SNORD54	-0.974134	6.46636	-7.01434	1.03643e-08	5.33245e-07	DOWN
DEFA1B	-0.962963	8.02146	-2.63088	0.0116628	0.035724	DOWN
RNU6-868P	-0.947629	5.83365	-3.32817	0.00176332	0.00778954	DOWN
KLRC4-KLRK1	-0.925832	10.3232	-4.64735	3.01116e-05	0.000280612	DOWN
RMRP	-0.895705	11.1446	-7.79376	7.50021e-10	7.50246e-08	DOWN
SNORD5	-0.865966	9.63531	-8.6971	3.79775e-11	8.12056e-09	DOWN
RNA5SP242	-0.849874	7.3339	-5.068	7.53979e-06	9.24408e-05	DOWN
SNORA45A	-0.830651	10.1251	-7.3048	3.87857e-09	2.57564e-07	DOWN
SNORA23	-0.826325	10.3221	-5.5691	1.40557e-06	2.42664e-05	DOWN
SCARNA13	-0.816387	8.7814	-7.92705	4.80723e-10	5.285e-08	DOWN
SCARNA5	-0.813541	8.58301	-7.18821	5.75167e-09	3.49099e-07	DOWN
C12orf75	-0.808966	9.1931	-6.0169	3.08165e-07	7.18959e-06	DOWN
KLRF1	-0.804378	8.95163	-3.70341	0.000585323	0.00317406	DOWN
CEP78	-0.800651	9.07798	-6.06232	2.64075e-07	6.3443e-06	DOWN
DTHD1	-0.798721	7.81605	-4.40862	6.51343e-05	0.000527113	DOWN
RNU6-959P	-0.793888	6.78215	-6.39068	8.63803e-08	2.71466e-06	DOWN
SNORD28	-0.792412	8.65671	-5.27571	3.77015e-06	5.28706e-05	DOWN
KLRC1	-0.792001	6.52884	-4.62597	3.22814e-05	0.000297134	DOWN
SNORD104	-0.791467	9.64702	-4.11287	0.000166364	0.00112979	DOWN
RNU5A-1	-0.783137	6.47533	-6.3447	1.01017e-07	3.06964e-06	DOWN
HIST1H4C	-0.782444	8.77713	-6.44143	7.26726e-08	2.35903e-06	DOWN
SNORA37	-0.775879	8.48617	-10.6546	8.07721e-14	8.96455e-11	DOWN
SNORD27	-0.774456	6.53773	-4.49988	4.85668e-05	0.000413119	DOWN
JAKMIP2	-0.774304	6.88535	-4.70602	2.48677e-05	0.000240694	DOWN
SNORD46	-0.763802	9.743	-7.06875	8.61868e-09	4.62847e-07	DOWN
C1orf21	-0.758204	8.68972	-5.27838	3.73657e-06	5.25578e-05	DOWN
SNORD58A	-0.758201	7.65035	-4.83883	1.60893e-05	0.000169297	DOWN
MYO6	-0.758086	6.67904	-4.78731	1.90568e-05	0.000192525	DOWN
HRH4	-0.75752	6.5329	-4.25473	0.000106389	0.000784933	DOWN
COX7B	-0.747223	6.23662	-4.94095	1.14887e-05	0.000129475	DOWN
SNORD47	-0.744883	8.3115	-5.65973	1.03483e-06	1.90362e-05	DOWN
MYBL1	-0.744743	9.84721	-5.02636	8.658e-06	0.000103696	DOWN
PRSS23	-0.738289	6.54891	-5.5007	1.77032e-06	2.91596e-05	DOWN
RNU6-998P	-0.73698	5.25936	-7.07439	8.45578e-09	4.57892e-07	DOWN
RNU6-595P	-0.732971	6.7651	-3.45824	0.00121042	0.005727	DOWN
RNU6-1283P	-0.732903	6.71015	-4.40666	6.55452e-05	0.000529152	DOWN
SNORD116-24	-0.730205	8.85191	-3.46749	0.00117817	0.00561089	DOWN
GZMK	-0.729443	8.5837	-3.86255	0.000361187	0.00215685	DOWN
RNU2-2P	-0.726294	9.58941	-6.2577	1.35839e-07	3.84223e-06	DOWN
KLRAP1	-0.709977	7.38982	-4.42051	6.26978e-05	0.000510764	DOWN
RNA5SP195	-0.709511	7.36953	-6.76434	2.42217e-08	1.01902e-06	DOWN
KLRG1	-0.701105	10.5139	-4.32366	8.54583e-05	0.000658656	DOWN
NCKAP1	-0.701015	6.79996	-4.5129	4.65668e-05	0.00039946	DOWN
SNORD59B	-0.697154	7.96069	-6.45882	6.84951e-08	2.25482e-06	DOWN
JAM3	-0.69661	7.86853	-3.3942	0.00145794	0.0066615	DOWN
IL18R1	-0.690929	6.84811	-5.5298	1.60487e-06	2.70437e-05	DOWN
RN7SL425P	-0.689249	7.00709	-6.23178	1.48368e-07	4.09718e-06	DOWN
SNORD24	-0.687421	9.11808	-7.15288	6.48211e-09	3.79594e-07	DOWN
RNU1-143P	-0.686307	6.79955	-6.77035	2.37321e-08	1.00289e-06	DOWN
RNA5SP129	-0.683986	8.75585	-7.81636	6.95468e-10	7.20412e-08	DOWN
RNU4-24P	-0.682639	6.88367	-6.68986	3.12033e-08	1.22802e-06	DOWN
SNORD50B	-0.682499	6.91893	-5.52476	1.63239e-06	2.7332e-05	DOWN
SUMO1P3	-0.682334	6.9109	-5.4436	2.14568e-06	3.39276e-05	DOWN
CCL4	-0.681951	6.50793	-5.20357	4.79898e-06	6.39507e-05	DOWN
PDGFD	-0.681838	7.34446	-4.12243	0.000161456	0.00110404	DOWN
TCN1	-0.681827	5.34703	-5.21662	4.5942e-06	6.17158e-05	DOWN
SNORA22	-0.679957	10.2844	-5.9169	4.32841e-07	9.40189e-06	DOWN
SNORD14E	-0.67794	6.97806	-4.72921	2.30519e-05	0.000225649	DOWN
TM4SF19	-0.67767	7.69505	-4.95054	1.11302e-05	0.000126112	DOWN
SCARNA1	-0.677385	5.65584	-5.19157	4.99531e-06	6.58889e-05	DOWN
KLRD1	-0.674447	9.89193	-4.22338	0.000117492	0.000850673	DOWN
SNORD6	-0.66769	7.54656	-5.89999	4.5842e-07	9.87468e-06	DOWN
SNORD80	-0.667617	8.54773	-5.86951	5.08377e-07	1.0752e-05	DOWN
SNORD30	-0.667337	8.19042	-4.12886	0.000158233	0.00108501	DOWN
RN7SKP35	-0.664922	5.82663	-6.44969	7.06581e-08	2.29683e-06	DOWN
LOC102725104	-0.663386	5.85371	-2.75454	0.00848724	0.0275966	DOWN
ANKRD20A11P	-0.657505	6.46842	-2.54991	0.014298	0.0418123	DOWN
CD226	-0.657211	10.2391	-4.94532	1.13239e-05	0.00012781	DOWN
RNU4-1	-0.653066	8.30573	-3.43164	0.00130794	0.00610536	DOWN
SNORA19	-0.652644	6.49374	-6.46126	6.79293e-08	2.24571e-06	DOWN
IL18RAP	-0.651664	8.83099	-4.0132	0.000227019	0.0014665	DOWN
SNORD63	-0.65085	4.37861	-6.51292	5.69753e-08	1.97436e-06	DOWN
TIGIT	-0.649269	8.08104	-5.0944	6.90606e-06	8.59367e-05	DOWN
SNORA1	-0.645158	6.67565	-7.78075	7.8338e-10	7.75207e-08	DOWN
CPA3	-0.640991	5.79131	-5.42849	2.25757e-06	3.51719e-05	DOWN
SNORD32A	-0.638786	10.5469	-5.24049	4.24179e-06	5.81549e-05	DOWN
SDAD1	-0.634433	7.55424	-7.40586	2.75809e-09	1.99018e-07	DOWN
TSPAN2	-0.632167	8.39145	-5.9708	3.60425e-07	8.09289e-06	DOWN
FGFBP2	-0.630222	9.75231	-3.04553	0.00389759	0.0147589	DOWN
EPB41L4A	-0.629652	6.71419	-3.50717	0.00104888	0.00509722	DOWN
SLFN13	-0.628037	8.4206	-5.91323	4.3827e-07	9.5021e-06	DOWN
ENPP4	-0.627077	7.42865	-7.21266	5.29513e-09	3.34118e-07	DOWN
SNORD26	-0.62563	8.72976	-4.63715	3.11285e-05	0.000288589	DOWN
RNU4ATAC	-0.62288	10.0771	-6.17351	1.80911e-07	4.7483e-06	DOWN
RNU6-948P	-0.622319	5.6244	-4.57574	3.80001e-05	0.000339412	DOWN
SNORD45A	-0.622297	11.2274	-5.43091	2.23926e-06	3.50036e-05	DOWN
RNU6-162P	-0.61966	6.86565	-3.91366	0.000308779	0.00188841	DOWN
CCL4L2	-0.617982	8.21064	-4.81591	1.73484e-05	0.00017994	DOWN
SAMD3	-0.617782	9.05837	-4.90061	1.31261e-05	0.000143765	DOWN
SYTL2	-0.616112	7.18323	-4.1837	0.000133168	0.000942528	DOWN
GK5	-0.615248	7.73485	-6.66929	3.34647e-08	1.29777e-06	DOWN
SNORA71D	-0.614392	10.9088	-5.79201	6.61213e-07	1.33659e-05	DOWN
FAM169A	-0.613096	7.38831	-4.80898	1.77482e-05	0.00018271	DOWN
SCARNA17	-0.606506	11.0297	-5.31159	3.3431e-06	4.80973e-05	DOWN
VTRNA1-1	-0.603305	4.30692	-4.89155	1.35241e-05	0.000147293	DOWN
RNU4-21P	-0.599549	4.81475	-4.59161	3.60937e-05	0.000325691	DOWN
SYNE1	-0.597603	9.37817	-5.31427	3.3132e-06	4.77555e-05	DOWN
TARP	-0.596576	9.50927	-3.92835	0.000295134	0.0018241	DOWN
FANCL	-0.595743	7.07966	-5.6355	1.12315e-06	2.02611e-05	DOWN
KPNA5	-0.595244	7.84145	-6.83609	1.89806e-08	8.49995e-07	DOWN
MS4A2	-0.594942	5.17503	-4.95594	1.0933e-05	0.000124514	DOWN
PROS1	-0.594618	6.39618	-2.84471	0.00669821	0.0229111	DOWN
SNORD94	-0.594126	8.72971	-7.03049	9.8123e-09	5.07085e-07	DOWN
TGFBR3	-0.59116	9.87662	-3.59837	0.000801192	0.00409325	DOWN
SCARNA9	-0.590643	8.14175	-6.97133	1.19921e-08	5.92159e-07	DOWN
HIST1H4H	-0.588886	8.44102	-3.31375	0.00183766	0.00804176	DOWN
SLC4A4	-0.588833	7.4093	-4.43258	6.03141e-05	0.000494979	DOWN
ARAP2	-0.587942	9.59616	-7.63499	1.27641e-09	1.08972e-07	DOWN
CFH	-0.5867	6.71622	-3.23411	0.00230474	0.0096987	DOWN
SNORD14C	-0.585435	10.8184	-4.67323	2.76766e-05	0.000261369	DOWN
ARHGEF12	-0.584731	7.91671	-4.91321	1.25915e-05	0.000139482	DOWN
RNU5E-4P	-0.583224	5.32448	-2.55535	0.0141054	0.0414274	DOWN
TRGV9	-0.581052	8.78431	-3.39384	0.0014595	0.00666597	DOWN
CLEC2D	-0.580214	10.2758	-4.96624	1.05669e-05	0.000121202	DOWN
F2R	-0.576112	8.40543	-4.44286	5.83542e-05	0.00048195	DOWN
HLTF	-0.57488	7.4775	-6.64878	3.58826e-08	1.35986e-06	DOWN
KIF21A	-0.573597	7.06053	-4.31573	8.76458e-05	0.000673512	DOWN
ABCA5	-0.573432	7.71534	-5.83734	5.67011e-07	1.17755e-05	DOWN
SNORD45C	-0.571883	6.66296	-6.8879	1.59177e-08	7.3903e-07	DOWN
ATP8A1	-0.57112	9.42205	-6.47346	6.51655e-08	2.17907e-06	DOWN
SNORD68	-0.571064	10.9841	-4.71765	2.39405e-05	0.000232978	DOWN
SSX2IP	-0.567931	7.14127	-5.12137	6.31309e-06	8.00104e-05	DOWN
VPS13A	-0.566894	8.24591	-5.83596	5.69663e-07	1.1781e-05	DOWN
KLRB1	-0.5666	8.96067	-3.54727	0.000932073	0.00463096	DOWN
HELLS	-0.566224	6.19655	-5.10278	6.71623e-06	8.42197e-05	DOWN
SYNE2	-0.565035	10.1191	-4.55883	4.01398e-05	0.000354102	DOWN
AHI1	-0.56463	7.27209	-4.30554	9.05349e-05	0.000692062	DOWN
RNU6-396P	-0.563407	7.53529	-3.34926	0.00165971	0.00742332	DOWN
SNORD1A	-0.555987	5.80269	-3.84737	0.000378342	0.00223864	DOWN
RPS21	-0.554964	8.2734	-7.54147	1.74733e-09	1.41406e-07	DOWN
SH2D1A	-0.554306	8.63315	-3.48578	0.00111677	0.00537226	DOWN
CNOT6L	-0.551815	10.1978	-7.65039	1.21216e-09	1.05026e-07	DOWN
ODF2L	-0.550669	7.54266	-4.68104	2.69805e-05	0.000256458	DOWN
MCOLN2	-0.548747	8.5832	-5.11872	6.36892e-06	8.05428e-05	DOWN
GUCY1A3	-0.54714	7.41052	-3.01336	0.00425628	0.0158747	DOWN
SNORA2B	-0.546772	5.71039	-4.91508	1.25136e-05	0.000138751	DOWN
FAM160A1	-0.546124	7.17304	-3.73614	0.000530362	0.00293405	DOWN
RNU6-172P	-0.545365	7.63832	-5.78069	6.87088e-07	1.37814e-05	DOWN
ERMN	-0.543005	6.13036	-5.75037	7.61407e-07	1.49562e-05	DOWN
EGF	-0.542473	6.25888	-2.7534	0.00851243	0.0276437	DOWN
ATP2B1	-0.541689	10.5559	-7.59341	1.46756e-09	1.22596e-07	DOWN
ZFAND6	-0.541471	8.89442	-9.57057	2.30271e-12	9.58379e-10	DOWN
GZMA	-0.541379	9.13304	-3.78872	0.000452331	0.00258648	DOWN
GBP5	-0.540953	9.77784	-4.60717	3.43154e-05	0.000312662	DOWN
ALDH1A1	-0.540834	8.54212	-3.90293	0.000319131	0.001939	DOWN
ST8SIA6	-0.540297	6.75502	-3.51935	0.00101199	0.00494371	DOWN
RHOBTB3	-0.538852	6.40971	-3.87238	0.000350484	0.00210101	DOWN
COX6C	-0.538697	8.3496	-7.86588	5.89485e-10	6.32459e-08	DOWN
ABCB1	-0.537136	7.6303	-3.77463	0.00047207	0.00267832	DOWN
IFNG	-0.536425	6.56425	-3.71889	0.000558673	0.00305944	DOWN
SNORA7B	-0.535987	9.31391	-6.98322	1.15179e-08	5.75347e-07	DOWN
AKAP5	-0.535145	5.65432	-4.49504	4.93306e-05	0.000418395	DOWN
PPP2R2B	-0.5347	8.38586	-3.97658	0.000254306	0.00161019	DOWN
NR1D2	-0.534506	9.0689	-4.43431	5.99799e-05	0.00049241	DOWN
KIF18A	-0.533138	5.43698	-5.28797	3.61848e-06	5.11127e-05	DOWN
SNORA6	-0.531966	8.07447	-5.7585	7.40726e-07	1.46554e-05	DOWN
RNU6-975P	-0.531269	4.32323	-3.41551	0.00137067	0.00633511	DOWN
SNORD52	-0.530463	7.78572	-6.86255	1.7349e-08	7.92847e-07	DOWN
SNORD116-20	-0.530372	9.60592	-2.96288	0.00488194	0.0176929	DOWN
USP53	-0.529861	8.22944	-2.8484	0.00663315	0.0227184	DOWN
IKZF2	-0.529792	8.3856	-3.77793	0.000467381	0.00265559	DOWN
PPM1K	-0.529771	7.30348	-7.40416	2.77401e-09	1.99549e-07	DOWN
SNORD56B	-0.529177	7.82694	-4.57567	3.80086e-05	0.000339412	DOWN
GGTA1P	-0.529033	7.28881	-3.41549	0.00137075	0.00633511	DOWN
RNU4ATAC14P	-0.527254	5.41528	-4.59731	3.54311e-05	0.000321195	DOWN
SNORA49	-0.526032	8.04133	-4.6074	3.4289e-05	0.000312662	DOWN
SNORD81	-0.524798	6.61235	-5.69012	9.33703e-07	1.7564e-05	DOWN
BIRC3	-0.524352	9.34773	-4.53186	4.37999e-05	0.000379355	DOWN
RNU6-638P	-0.524203	7.3573	-5.86705	5.12643e-07	1.08226e-05	DOWN
NCK1	-0.523992	8.584	-9.35276	4.5941e-12	1.48715e-09	DOWN
RNU6-1245P	-0.521383	5.84045	-5.6718	9.93403e-07	1.83902e-05	DOWN
RN7SL683P	-0.521214	7.42153	-6.03768	2.87151e-07	6.81531e-06	DOWN
IPP	-0.519901	7.65941	-5.59863	1.27217e-06	2.2347e-05	DOWN
WDR49	-0.519658	7.01919	-4.91146	1.26643e-05	0.000140088	DOWN
RN7SL809P	-0.51959	5.96328	-7.99137	3.88055e-10	4.5222e-08	DOWN
GLS	-0.518458	9.72812	-6.79832	2.15794e-08	9.40097e-07	DOWN
SNORD116-15	-0.518309	11.5229	-3.00168	0.00439394	0.0162995	DOWN
USMG5	-0.517082	8.63707	-5.45681	2.05239e-06	3.28087e-05	DOWN
RNU1-59P	-0.516763	9.09813	-3.50615	0.00105205	0.00510621	DOWN
PTPRM	-0.516605	8.03619	-4.0969	0.000174895	0.00117947	DOWN
SNORA14B	-0.516473	5.74201	-4.81334	1.74958e-05	0.000180992	DOWN
NPHP3-ACAD11	-0.515306	8.1015	-6.79644	2.17179e-08	9.44362e-07	DOWN
SLCO4C1	-0.513779	7.62225	-4.50352	4.79982e-05	0.000409328	DOWN
GZMH	-0.513694	8.80492	-2.89833	0.00580768	0.0203824	DOWN
RPL31P57	-0.513594	7.07056	-3.78536	0.000456957	0.0026059	DOWN
RORA	-0.512935	9.97317	-3.71676	0.000562278	0.00307557	DOWN
ENPP5	-0.512594	6.66241	-3.52585	0.000992838	0.00487159	DOWN
IL5RA	-0.51015	5.58052	-4.85139	1.54377e-05	0.000163697	DOWN
RNU6-957P	-0.509586	8.45888	-5.92671	4.18654e-07	9.15345e-06	DOWN
P2RY14	-0.509311	8.28421	-4.14395	0.000150912	0.00104682	DOWN
HIST1H4K	-0.509255	7.78574	-7.65164	1.20708e-09	1.04975e-07	DOWN
DHX36	-0.508498	9.02892	-9.83491	1.00361e-12	5.43979e-10	DOWN
ENDOD1	-0.507017	7.57729	-3.94142	0.000283481	0.00176283	DOWN
ZNF566	-0.505452	7.38164	-4.29636	9.32166e-05	0.000709073	DOWN
RNU5E-9P	-0.504835	6.00997	-6.41546	7.93911e-08	2.52782e-06	DOWN
RPS29	-0.504576	6.91947	-6.98296	1.15282e-08	5.75347e-07	DOWN
CELF2-AS1	-0.504436	7.45649	-7.53752	1.77071e-09	1.4231e-07	DOWN
TFDP2	-0.504411	8.58444	-4.80048	1.82506e-05	0.000186682	DOWN
RNU6-407P	-0.501347	5.21943	-4.9485	1.12056e-05	0.000126811	DOWN
KIFAP3	-0.500189	8.73181	-7.18977	5.7215e-09	3.48175e-07	DOWN
YPEL1	-0.499262	9.21219	-4.07394	0.000187905	0.00125343	DOWN
AKR1C3	-0.498916	6.2602	-3.9449	0.000280454	0.00174634	DOWN
TTC39B	-0.498121	7.41493	-4.36136	7.57718e-05	0.00059804	DOWN
PZP	-0.497954	6.68043	-4.99419	9.63251e-06	0.000112773	DOWN
RNU6-549P	-0.497354	5.94678	-4.55769	4.02882e-05	0.000355143	DOWN
RPL9	-0.4945	10.9856	-6.98965	1.12695e-08	5.70999e-07	DOWN
PTGES3P1	-0.493807	7.98021	-3.68907	0.000611099	0.00328404	DOWN
RGS9	-0.493197	7.46364	-3.53735	0.000959746	0.00474418	DOWN
SNORD116-19	-0.492755	10.8824	-3.08713	0.00347584	0.0135132	DOWN
RN7SL145P	-0.492736	7.67746	-5.46572	1.99171e-06	3.21029e-05	DOWN
BMPR1A	-0.490512	7.63932	-4.20188	0.000125749	0.000897591	DOWN
RNA5SP340	-0.487267	5.65977	-4.64107	3.07341e-05	0.000285516	DOWN
TAS2R31	-0.485994	8.03762	-4.93946	1.15455e-05	0.00012987	DOWN
RN7SL200P	-0.4859	6.98701	-4.88437	1.38481e-05	0.00015033	DOWN
SNORD116-25	-0.48511	5.47289	-3.82368	0.000406701	0.00237212	DOWN
ATP1B1	-0.484418	7.21484	-4.63967	3.08742e-05	0.000286573	DOWN
SNORA2A	-0.484191	6.04346	-5.50969	1.7175e-06	2.84504e-05	DOWN
USP28	-0.483536	9.29367	-5.3504	2.93497e-06	4.32397e-05	DOWN
KLHDC1	-0.482549	7.84432	-4.83627	1.6225e-05	0.000170494	DOWN
CLEC4C	-0.48207	7.33463	-3.65207	0.000682735	0.00359221	DOWN
NAP1L1	-0.4809	10.5291	-5.6628	1.02413e-06	1.88541e-05	DOWN
NCALD	-0.480831	7.9466	-3.76495	0.000486117	0.00274001	DOWN
ATAD5	-0.478899	6.87895	-7.00353	1.07514e-08	5.51945e-07	DOWN
LOC642947	-0.477656	7.41763	-3.90109	0.000320943	0.00194746	DOWN
GCC2	-0.477582	9.64369	-6.59631	4.28967e-08	1.56969e-06	DOWN
TC2N	-0.477091	11.0924	-3.73038	0.000539666	0.00297282	DOWN
C18orf54	-0.476084	6.34741	-4.97367	1.031e-05	0.000118615	DOWN
SNORA75	-0.476072	9.52587	-2.8746	0.00618729	0.0214818	DOWN
SNORD76	-0.475742	8.74764	-6.68566	3.16514e-08	1.23983e-06	DOWN
SNORA70G	-0.473888	8.01566	-5.80585	6.30904e-07	1.28413e-05	DOWN
ANKRD28	-0.472882	8.74618	-4.01394	0.000226498	0.00146431	DOWN
ZNF600	-0.472853	7.58529	-4.37108	7.34542e-05	0.000582482	DOWN
CDC14B	-0.4725	7.17671	-4.40318	6.62805e-05	0.000534163	DOWN
TSTD3	-0.472399	5.18487	-2.91036	0.00562353	0.0198527	DOWN
RNU6-742P	-0.471574	7.6341	-4.21538	0.000120499	0.000866714	DOWN
KLHDC2	-0.471406	9.0748	-6.51197	5.71585e-08	1.97655e-06	DOWN
RNU6-442P	-0.471097	5.55807	-4.87086	1.4479e-05	0.000156024	DOWN
ZNF283	-0.470717	6.01567	-5.42792	2.26194e-06	3.52165e-05	DOWN
KATNAL1	-0.470335	7.00127	-4.48422	5.10811e-05	0.000431045	DOWN
SNORD29	-0.470116	9.35516	-3.19221	0.00259367	0.0106766	DOWN
RNY4P19	-0.469723	7.61278	-5.5609	1.44501e-06	2.4782e-05	DOWN
A2M	-0.46871	6.903	-5.2194	4.55171e-06	6.13927e-05	DOWN
SRSF5	-0.467786	10.8153	-6.96829	1.21164e-08	5.95773e-07	DOWN
SNORD32B	-0.467764	7.08428	-4.36511	7.48684e-05	0.000591913	DOWN
SLC14A1	-0.467508	7.88532	-3.64897	0.000689089	0.0036197	DOWN
TGFBR1	-0.467002	9.7519	-7.84634	6.29199e-10	6.63563e-08	DOWN
SYTL3	-0.466562	9.04172	-4.92293	1.21936e-05	0.000135784	DOWN
TBC1D19	-0.466469	8.42329	-3.62268	0.000745313	0.00385252	DOWN
EPT1	-0.466295	7.60024	-8.01125	3.63226e-10	4.34139e-08	DOWN
RNA5SP33	-0.466131	9.12528	-7.20322	5.4669e-09	3.39519e-07	DOWN
LOC100129395	-0.465911	7.65197	-4.7344	2.26642e-05	0.000222227	DOWN
MBTD1	-0.465415	8.93837	-10.3018	2.36448e-13	1.83697e-10	DOWN
PHEX	-0.465253	6.29186	-4.65987	2.8909e-05	0.000271249	DOWN
FAM46C	-0.465219	8.59536	-2.61137	0.0122535	0.0371236	DOWN
UGCG	-0.464851	7.95423	-5.27875	3.73196e-06	5.25246e-05	DOWN
PPP2R5C	-0.46443	10.5411	-6.65287	3.5387e-08	1.34546e-06	DOWN
DCUN1D4	-0.463868	8.02359	-6.69903	3.0245e-08	1.19839e-06	DOWN
SNORA71A	-0.463821	8.57259	-5.12796	6.17595e-06	7.84003e-05	DOWN
PSTPIP2	-0.46341	9.73894	-5.92304	4.23913e-07	9.25106e-06	DOWN
AGL	-0.463302	8.11166	-6.1742	1.80484e-07	4.74307e-06	DOWN
ANKRD32	-0.463208	6.82844	-4.98405	9.96159e-06	0.00011551	DOWN
CFHR1	-0.462895	3.91441	-3.95968	0.000267944	0.00168373	DOWN
FANCM	-0.462361	6.26948	-5.42453	2.28782e-06	3.55481e-05	DOWN
RNU6-1279P	-0.461579	7.49376	-7.16557	6.20963e-09	3.67016e-07	DOWN
SNORA29	-0.461547	6.84165	-4.56671	3.9128e-05	0.00034728	DOWN
RNU6ATAC24P	-0.461129	8.21803	-3.94304	0.000282066	0.0017545	DOWN
RNU6-249P	-0.46107	5.84342	-4.16968	0.000139179	0.000979719	DOWN
DHRS7	-0.460029	8.81023	-7.6429	1.243e-09	1.07298e-07	DOWN
GALNT3	-0.459238	6.90609	-6.20917	1.60238e-07	4.33256e-06	DOWN
SNORA44	-0.458922	7.89111	-10.393	1.7886e-13	1.73696e-10	DOWN
DPY19L4	-0.458419	7.67843	-6.40601	8.19879e-08	2.59985e-06	DOWN
RNU6-1157P	-0.45837	6.44987	-6.30383	1.161e-07	3.43831e-06	DOWN
MMADHC	-0.457017	8.68448	-7.14702	6.61198e-09	3.85263e-07	DOWN
CLK1	-0.457011	9.79843	-6.34678	1.00306e-07	3.05599e-06	DOWN
GCSAML	-0.456807	6.28018	-2.94588	0.00511137	0.0183475	DOWN
TBC1D32	-0.456739	6.66699	-5.21892	4.55914e-06	6.14575e-05	DOWN
ABCD3	-0.456589	8.78071	-9.57678	2.25802e-12	9.56866e-10	DOWN
NDUFA1	-0.456245	8.51594	-8.03666	3.33811e-10	4.08535e-08	DOWN
C6orf62	-0.45616	9.36815	-9.09417	1.05064e-11	2.82026e-09	DOWN
KIAA1586	-0.455723	8.20685	-4.29472	9.37045e-05	0.000711558	DOWN
SERF1B	-0.455704	7.56926	-4.7057	2.48939e-05	0.000240748	DOWN
SLC4A7	-0.455467	8.52561	-5.92483	4.21342e-07	9.20359e-06	DOWN
RNU6-890P	-0.455461	7.18366	-5.28968	3.59783e-06	5.09136e-05	DOWN
SLC18B1	-0.455415	7.90132	-6.03732	2.87503e-07	6.81673e-06	DOWN
PLEKHA3	-0.454666	7.56408	-6.48297	6.30895e-08	2.13725e-06	DOWN
ZNF737	-0.454303	9.53876	-3.36723	0.00157605	0.00710367	DOWN
SNORD64	-0.454245	8.43057	-3.08385	0.00350747	0.0136047	DOWN
MPP6	-0.454222	7.39416	-3.41618	0.00136802	0.00632626	DOWN
PHLDB2	-0.454084	6.30603	-3.53363	0.000970342	0.00478134	DOWN
BUB3	-0.453734	9.47645	-8.17411	2.11616e-10	2.88429e-08	DOWN
TAS2R20	-0.453532	8.25947	-4.83174	1.64687e-05	0.000172588	DOWN
GZMB	-0.452602	8.98014	-4.10137	0.000172463	0.00116375	DOWN
RNU5B-1	-0.452423	5.83483	-3.77468	0.000472001	0.00267832	DOWN
OARD1	-0.452049	8.01253	-7.35917	3.22836e-09	2.22985e-07	DOWN
VRK1	-0.451493	8.32133	-6.08972	2.40576e-07	5.87131e-06	DOWN
KLHL28	-0.450892	9.05614	-7.28314	4.17288e-09	2.73195e-07	DOWN
ATM	-0.450384	10.9111	-5.64196	1.09889e-06	1.98694e-05	DOWN
HPGD	-0.450053	6.81558	-3.13166	0.00307209	0.0122437	DOWN
HNRNPR	-0.449942	9.78534	-8.43217	9.03563e-11	1.60758e-08	DOWN
IREB2	-0.448785	9.74141	-8.84671	2.33545e-11	5.45265e-09	DOWN
SNORD21	-0.448741	7.91831	-4.40256	6.64117e-05	0.000535036	DOWN
SNORD116-14	-0.447945	10.0141	-2.56753	0.0136821	0.0404271	DOWN
RNU6-1152P	-0.4473	8.72304	-4.11308	0.000166257	0.00112939	DOWN
OXCT1	-0.447115	8.13154	-4.39046	6.9038e-05	0.000555043	DOWN
ZNF266	-0.446681	9.19589	-4.12488	0.000160221	0.0010967	DOWN
PFDN4	-0.446435	5.88494	-5.01491	8.99309e-06	0.000106776	DOWN
TAS2R13	-0.446361	6.89142	-4.26079	0.000104364	0.000773035	DOWN
ODC1	-0.445441	9.62148	-3.14863	0.00293024	0.0117771	DOWN
STAT4	-0.445291	9.97867	-3.9215	0.000301424	0.00185119	DOWN
TXK	-0.444919	9.79817	-3.54808	0.000929855	0.0046229	DOWN
SCARNA9L	-0.444816	6.45652	-2.732	0.00899887	0.0289013	DOWN
GNPTAB	-0.444244	9.82584	-6.31112	1.13252e-07	3.36679e-06	DOWN
CYP2R1	-0.443642	8.8119	-6.51693	5.62018e-08	1.95215e-06	DOWN
RPS7P1	-0.443638	7.87199	-6.11663	2.19535e-07	5.49592e-06	DOWN
C21orf91	-0.443617	7.95312	-6.25886	1.35304e-07	3.8364e-06	DOWN
SNORD8	-0.442942	7.52684	-7.99248	3.86627e-10	4.5222e-08	DOWN
SNORA33	-0.442919	5.07003	-4.13207	0.000156646	0.00107642	DOWN
RNA5SP187	-0.442869	7.15328	-8.28395	1.47197e-10	2.26608e-08	DOWN
PDCD4	-0.442621	9.68771	-6.12961	2.10052e-07	5.30984e-06	DOWN
LOC100133130	-0.442602	6.86639	-3.88867	0.000333415	0.00201058	DOWN
PIK3R3	-0.442252	6.48818	-5.54646	1.51715e-06	2.58293e-05	DOWN
PLEKHA5	-0.4417	7.16035	-3.95956	0.000268044	0.00168391	DOWN
RNU6-1077P	-0.441585	5.2368	-5.56326	1.43356e-06	2.46764e-05	DOWN
N4BP2	-0.441495	7.94758	-6.59735	4.27444e-08	1.56889e-06	DOWN
RNU6-933P	-0.441237	5.30805	-2.58487	0.0130999	0.0390833	DOWN
TXNDC16	-0.441059	6.51956	-4.4994	4.86412e-05	0.000413601	DOWN
MFSD8	-0.44041	9.46387	-6.52583	5.45252e-08	1.90813e-06	DOWN
LOC646358	-0.440107	8.87989	-7.66951	1.13686e-09	1.01911e-07	DOWN
GRIK4	-0.439787	6.75326	-3.03131	0.00405245	0.0152499	DOWN
TLR3	-0.43959	7.14995	-3.27669	0.00204258	0.00879121	DOWN
UCHL5	-0.439411	8.15306	-8.12358	2.50172e-10	3.23931e-08	DOWN
TMEM156	-0.439271	7.45554	-3.39777	0.00144296	0.0066086	DOWN
HDC	-0.438811	6.07224	-4.16158	0.000142774	0.000998147	DOWN
RNA5SP217	-0.438563	6.90832	-4.44097	5.87109e-05	0.000483354	DOWN
TRAPPC2	-0.438542	7.63955	-5.53963	1.55251e-06	2.63075e-05	DOWN
RPS7	-0.438302	9.04969	-6.45916	6.84169e-08	2.25482e-06	DOWN
SNORA45B	-0.438235	7.66502	-6.16185	1.88235e-07	4.89642e-06	DOWN
MTURN	-0.437473	7.64044	-3.62177	0.00074733	0.00386039	DOWN
MRPL39	-0.437418	8.08234	-6.59047	4.3757e-08	1.59266e-06	DOWN
GNLY	-0.436901	10.9774	-2.83911	0.00679823	0.023191	DOWN
RBM3	-0.43631	9.95329	-7.70622	1.0053e-09	9.29787e-08	DOWN
PIGN	-0.436222	8.01638	-5.22319	4.4945e-06	6.0797e-05	DOWN
RBL1	-0.436184	8.97209	-6.01425	3.10958e-07	7.22842e-06	DOWN
MCM6	-0.436112	6.85715	-4.44576	5.78135e-05	0.000479141	DOWN
HIST1H4F	-0.434331	7.34544	-6.2875	1.22735e-07	3.54878e-06	DOWN
DDX60	-0.434196	8.7284	-5.33523	3.0883e-06	4.51561e-05	DOWN
SNORD42B	-0.433633	8.24558	-4.26442	0.000103169	0.000766519	DOWN
RNU5E-3P	-0.433562	3.92313	-3.55843	0.000901845	0.00450575	DOWN
NADK2	-0.432789	7.42071	-5.52491	1.63156e-06	2.7332e-05	DOWN
PGM3	-0.432604	7.47594	-5.74139	7.8493e-07	1.52453e-05	DOWN
NCR1	-0.43255	8.67941	-2.78248	0.0078905	0.026119	DOWN
SNORA4	-0.432441	7.7447	-4.02146	0.000221273	0.00143519	DOWN
ENPP3	-0.432109	5.801	-5.09553	6.88022e-06	8.57067e-05	DOWN
MAGT1	-0.431814	6.2114	-6.59977	4.23934e-08	1.56092e-06	DOWN
ALG6	-0.431533	7.59207	-5.56264	1.43655e-06	2.47067e-05	DOWN
SLC10A5	-0.431342	5.00004	-3.55847	0.000901756	0.00450575	DOWN
TUBD1	-0.431147	7.48348	-5.21985	4.54485e-06	6.13713e-05	DOWN
SNORA61	-0.43053	8.57253	-3.81509	0.000417486	0.00242226	DOWN
PRF1	-0.430458	11.3906	-2.60244	0.0125329	0.0377688	DOWN
LRBA	-0.43022	10.0715	-5.08057	7.23119e-06	8.9315e-05	DOWN
DEFA4	-0.42997	6.46999	-2.47086	0.017384	0.0488036	DOWN
CXCR6	-0.429894	6.56223	-7.07343	8.48322e-09	4.57892e-07	DOWN
KLF12	-0.429883	10.1858	-3.94659	0.000279	0.00173852	DOWN
UHMK1	-0.429173	9.96196	-8.67825	4.03836e-11	8.47947e-09	DOWN
YES1	-0.428853	7.22001	-3.83005	0.000398877	0.00233407	DOWN
XPO1	-0.428175	9.56648	-10.1273	4.04561e-13	2.77327e-10	DOWN
KIF2A	-0.42708	10.8413	-3.97461	0.000255865	0.00161874	DOWN
RPS27A	-0.424612	10.1109	-5.4619	2.01752e-06	3.234e-05	DOWN
CXorf57	-0.424254	6.33508	-4.33165	8.33098e-05	0.000644227	DOWN
ITM2A	-0.423994	8.3045	-3.08666	0.00348037	0.0135263	DOWN
HIST2H2AC	-0.423691	10.2537	-10.3314	2.15942e-13	1.8109e-10	DOWN
SLC9B1	-0.42341	5.88867	-3.69837	0.000594257	0.0032113	DOWN
HIST1H2BB	-0.423074	5.96333	-5.38195	2.63991e-06	3.97698e-05	DOWN
RNA5SP210	-0.42289	5.38221	-7.11497	7.3697e-09	4.13893e-07	DOWN
SLC24A3	-0.42211	6.63505	-2.68775	0.0100869	0.0317396	DOWN
C12orf29	-0.420865	7.39913	-5.16443	5.46894e-06	7.11298e-05	DOWN
RPL23	-0.420621	8.24136	-5.93963	4.00687e-07	8.84356e-06	DOWN
THUMPD1	-0.420604	8.22902	-8.40405	9.91026e-11	1.73668e-08	DOWN
TTC33	-0.419853	7.28484	-6.30055	1.17401e-07	3.45924e-06	DOWN
NDUFA5	-0.418731	6.62847	-5.33547	3.08582e-06	4.51482e-05	DOWN
RNU6-925P	-0.418647	7.22356	-3.70117	0.000589279	0.00318965	DOWN
GPR174	-0.418609	10.4082	-3.43358	0.00130057	0.00607829	DOWN
DENR	-0.41859	7.38544	-7.13923	6.78866e-09	3.92361e-07	DOWN
SERPINI2	-0.418588	5.29907	-4.95119	1.11062e-05	0.000125901	DOWN
CCR6	-0.418519	6.46684	-3.38022	0.00151806	0.00689026	DOWN
EFHC2	-0.418333	6.42547	-2.86276	0.00638526	0.022028	DOWN
COX7A2	-0.418226	8.1848	-4.03538	0.000211899	0.00138495	DOWN
HIST1H3B	-0.418004	8.14438	-2.65491	0.0109711	0.033958	DOWN
SNORA80E	-0.417916	8.13576	-6.29927	1.17916e-07	3.46034e-06	DOWN
SNORD78	-0.417557	7.63464	-2.73568	0.00891343	0.0286783	DOWN
RNU4-50P	-0.417495	4.4472	-3.23402	0.00230535	0.0096987	DOWN
SNORD13P2	-0.417317	8.29124	-5.51976	1.66016e-06	2.77371e-05	DOWN
HNRNPU-AS1	-0.417161	9.52008	-6.6643	3.40365e-08	1.30743e-06	DOWN
SLC35A3	-0.417095	8.01338	-5.19158	4.99519e-06	6.58889e-05	DOWN
CASD1	-0.417071	9.05531	-5.71277	8.64802e-07	1.6442e-05	DOWN
TBCEL	-0.417043	9.30007	-10.6996	7.05153e-14	8.65e-11	DOWN
HNRNPA3	-0.416905	9.9543	-9.94664	7.08342e-13	4.34456e-10	DOWN
ITGB1	-0.416309	11.0128	-5.49888	1.78119e-06	2.93179e-05	DOWN
HENMT1	-0.416164	6.86077	-5.98845	3.39454e-07	7.7187e-06	DOWN
LINC00216	-0.416137	5.61187	-3.82754	0.00040194	0.00234861	DOWN
SNORA40	-0.415868	7.26233	-4.88255	1.39315e-05	0.000151095	DOWN
FLVCR1	-0.415852	8.10227	-6.95608	1.26292e-08	6.10683e-07	DOWN
WEE1	-0.415726	7.15152	-3.82907	0.000400076	0.00233992	DOWN
OFD1	-0.415709	8.38498	-5.49581	1.79973e-06	2.95813e-05	DOWN
PNPT1	-0.415511	7.77092	-6.08981	2.40505e-07	5.87131e-06	DOWN
IFIT2	-0.415504	6.91387	-3.19903	0.00254439	0.010522	DOWN
PPP3CC	-0.415204	9.50588	-4.80926	1.77319e-05	0.00018271	DOWN
CTNNAL1	-0.41519	5.05648	-4.60915	3.40955e-05	0.000311023	DOWN
ZNF483	-0.414501	6.63135	-3.78776	0.000453646	0.00259209	DOWN
HIST1H4L	-0.414411	8.12974	-4.75489	2.11937e-05	0.000210915	DOWN
TRIM23	-0.413801	7.38845	-6.96291	1.23399e-08	6.01538e-07	DOWN
ARL4C	-0.413629	9.71927	-3.83046	0.000398384	0.00233236	DOWN
SACM1L	-0.413598	10.0993	-6.47129	6.56479e-08	2.18892e-06	DOWN
USP47	-0.413396	8.55921	-8.18264	2.05727e-10	2.8372e-08	DOWN
ATAD2	-0.413224	7.49803	-5.12103	6.32016e-06	8.0013e-05	DOWN
PAIP2	-0.413184	10.7125	-8.25917	1.59739e-10	2.35635e-08	DOWN
RNU6-414P	-0.413063	6.42265	-3.7402	0.000523906	0.00290996	DOWN
DDX1	-0.411869	9.03704	-8.68015	4.01337e-11	8.47947e-09	DOWN
SOD1	-0.411806	8.85811	-5.60878	1.2293e-06	2.18339e-05	DOWN
FAM69A	-0.411159	8.56056	-3.90244	0.000319612	0.0019404	DOWN
HSPE1	-0.411124	6.94543	-5.83294	5.75539e-07	1.18489e-05	DOWN
PPM1B	-0.411024	9.69296	-10.2519	2.75546e-13	2.07166e-10	DOWN
PRKACB	-0.410862	10.3659	-4.2018	0.000125779	0.000897591	DOWN
RABGAP1L	-0.410693	9.1672	-6.05661	2.69255e-07	6.4563e-06	DOWN
SNORD38B	-0.410187	5.96607	-2.46154	0.0177849	0.0496697	DOWN
DGKE	-0.410178	7.79736	-4.79236	1.87436e-05	0.000190517	DOWN
ABCD2	-0.410108	8.99424	-2.79023	0.0077319	0.0257108	DOWN
GBP4	-0.410061	8.84935	-3.18277	0.00266331	0.010894	DOWN
SMC2	-0.410037	7.14278	-5.18837	5.04903e-06	6.64471e-05	DOWN
HERC5	-0.409876	7.48907	-3.62311	0.000744351	0.00385096	DOWN
SNORA21	-0.409703	6.47027	-5.55249	1.4866e-06	2.53462e-05	DOWN
RNU6-79P	-0.409573	6.35198	-4.52089	4.53811e-05	0.000390727	DOWN
TPT1	-0.409046	9.21313	-6.71844	2.83126e-08	1.15364e-06	DOWN
RIF1	-0.408903	9.25783	-8.51893	6.79727e-11	1.288e-08	DOWN
HOMER1	-0.408885	5.61951	-4.39316	6.84426e-05	0.000550826	DOWN
RNY4P3	-0.40867	7.73727	-3.99652	0.000239079	0.00152997	DOWN
RPS18	-0.40844	11.122	-5.5212	1.65208e-06	2.7622e-05	DOWN
SPEF2	-0.408357	6.20661	-4.54182	4.24125e-05	0.000370505	DOWN
SYF2	-0.408284	8.02739	-6.07891	2.49592e-07	6.05963e-06	DOWN
EPB41L4A-AS1	-0.407908	7.76972	-6.63149	3.8056e-08	1.43291e-06	DOWN
ELMOD2	-0.407716	7.0546	-5.44013	2.1709e-06	3.41874e-05	DOWN
CRY1	-0.407544	7.57811	-5.46607	1.98935e-06	3.21029e-05	DOWN
TSPAN13	-0.407326	6.87855	-4.67635	2.73962e-05	0.000259418	DOWN
ZNF451	-0.407112	8.91156	-8.97248	1.55481e-11	3.93891e-09	DOWN
KLHL24	-0.407077	9.56435	-7.52833	1.82629e-09	1.4478e-07	DOWN
CYSLTR2	-0.40704	7.90215	-4.76586	2.04454e-05	0.000204691	DOWN
TMEM14E	-0.406867	7.69369	-4.1391	0.000153228	0.00105753	DOWN
STAT1	-0.406744	11.2186	-4.18337	0.000133307	0.000943225	DOWN
ANKAR	-0.406619	7.0544	-5.65034	1.06819e-06	1.94806e-05	DOWN
HNRNPH1	-0.405898	10.4448	-6.71342	2.88001e-08	1.16941e-06	DOWN
NEK1	-0.405541	8.0436	-6.7701	2.37523e-08	1.00289e-06	DOWN
ZNF780A	-0.405463	7.60715	-4.77477	1.98571e-05	0.000199745	DOWN
TARSL2	-0.405335	8.30663	-5.48037	1.89582e-06	3.08992e-05	DOWN
RPE	-0.404709	8.83878	-7.1929	5.6611e-09	3.45401e-07	DOWN
MAP4K5	-0.40456	8.87081	-6.42821	7.60191e-08	2.45059e-06	DOWN
ARHGAP12	-0.403959	8.81279	-5.75259	7.55716e-07	1.48888e-05	DOWN
SNORD34	-0.403718	8.8153	-4.06735	0.000191806	0.00127472	DOWN
RNU6-1079P	-0.403643	6.52318	-3.80679	0.000428153	0.00247065	DOWN
HACE1	-0.402989	8.45949	-6.24557	1.41565e-07	3.96569e-06	DOWN
SNX25	-0.402971	7.86691	-3.86796	0.000355253	0.00212741	DOWN
SNORD44	-0.402643	7.92758	-2.96537	0.00484914	0.0176043	DOWN
CENPI	-0.402313	6.10241	-4.7892	1.89388e-05	0.000191749	DOWN
ANKRD20A9P	-0.402153	6.74285	-3.41001	0.0013927	0.00641117	DOWN
CCDC138	-0.40178	5.89453	-4.82017	1.71072e-05	0.000177999	DOWN
KLHL7	-0.401342	7.23502	-5.45839	2.0415e-06	3.26794e-05	DOWN
OR6N1	-0.401259	5.18349	-4.81963	1.71377e-05	0.000178236	DOWN
ITGA4	-0.401131	10.8048	-5.48593	1.86067e-06	3.04754e-05	DOWN
SCAI	-0.400433	8.11184	-5.15638	5.61779e-06	7.26603e-05	DOWN
RNU6-484P	-0.400067	4.79049	-4.63015	3.18458e-05	0.000293534	DOWN
TRAF5	-0.400025	8.4963	-3.74153	0.000521802	0.00290115	DOWN
RANBP6	-0.399847	8.45991	-6.21541	1.56871e-07	4.25633e-06	DOWN
LOC100127886	-0.399833	5.80407	-3.12641	0.00311729	0.0123815	DOWN
RPPH1	-0.3998	9.17792	-4.16861	0.000139653	0.00098085	DOWN
DENND4C	-0.39978	9.4993	-7.65892	1.17795e-09	1.0368e-07	DOWN
RNU6-522P	-0.399778	8.2574	-3.61874	0.000754113	0.0038868	DOWN
LINC00268	-0.399378	8.44527	-2.5843	0.0131186	0.0391191	DOWN
COG6	-0.399163	8.99274	-5.55964	1.45119e-06	2.48515e-05	DOWN
RNU6-589P	-0.399161	9.47061	-4.1623	0.000142452	0.000997335	DOWN
FASTKD1	-0.398942	7.63943	-6.83699	1.89223e-08	8.49753e-07	DOWN
TBPL1	-0.398315	8.24687	-6.03602	2.88775e-07	6.83992e-06	DOWN
TAS2R19	-0.398309	7.81905	-4.1431	0.000151312	0.00104844	DOWN
KCNRG	-0.398074	7.32638	-5.38086	2.64958e-06	3.98411e-05	DOWN
PPP3CB	-0.397904	9.7325	-7.55162	1.68873e-09	1.37619e-07	DOWN
CCDC126	-0.397737	7.41809	-6.85521	1.7787e-08	8.08112e-07	DOWN
UAP1	-0.397551	8.19689	-5.16958	5.37568e-06	7.01125e-05	DOWN
RN7SL253P	-0.397311	6.5125	-2.86103	0.00641454	0.0221094	DOWN
BRWD1	-0.397107	9.09526	-6.99899	1.09182e-08	5.56196e-07	DOWN
TOP2B	-0.395381	9.40003	-8.20463	1.91291e-10	2.66972e-08	DOWN
SNORA54	-0.395326	8.54213	-3.35086	0.00165212	0.00739361	DOWN
RNU6-1165P	-0.395133	5.11344	-3.27723	0.00203943	0.00878127	DOWN
SNRPA1	-0.395017	8.57881	-4.46087	5.50707e-05	0.000458732	DOWN
ZNF718	-0.394957	7.36811	-4.4798	5.18145e-05	0.000436129	DOWN
GNG2	-0.39463	7.87076	-4.16284	0.000142208	0.000995925	DOWN
RFC4	-0.394601	7.77897	-4.78847	1.89842e-05	0.000192125	DOWN
SNORD57	-0.393988	12.8179	-6.51106	5.73365e-08	1.97684e-06	DOWN
SNORD55	-0.393851	7.97616	-3.71164	0.000571007	0.00311441	DOWN
RNU6-211P	-0.393819	8.63185	-4.02241	0.000220616	0.00143188	DOWN
RNF11	-0.393344	8.30794	-3.71321	0.000568324	0.00310209	DOWN
TSPAN5	-0.392905	7.56617	-3.74111	0.000522468	0.00290416	DOWN
ETS1	-0.392684	10.948	-3.32296	0.00178983	0.00787531	DOWN
ABCC4	-0.392467	8.07594	-3.30067	0.00190765	0.00830437	DOWN
GSDMB	-0.392051	8.04726	-3.62345	0.000743608	0.00384883	DOWN
NUDCD1	-0.391639	7.29533	-6.24562	1.41542e-07	3.96569e-06	DOWN
ACVR2A	-0.391432	8.07659	-5.69694	9.12426e-07	1.72114e-05	DOWN
PANK2	-0.39127	8.60404	-7.20024	5.52231e-09	3.39638e-07	DOWN
GOLT1B	-0.391086	7.74596	-5.45629	2.05597e-06	3.28433e-05	DOWN
ACTR6	-0.390972	6.19627	-4.21316	0.000121349	0.000871042	DOWN
SAR1B	-0.39087	9.08348	-6.43371	7.46076e-08	2.41511e-06	DOWN
CCP110	-0.390671	7.38097	-4.9261	1.20665e-05	0.000134755	DOWN
FAM214A	-0.390086	9.01149	-4.99538	9.59475e-06	0.000112487	DOWN
NEDD1	-0.389986	8.90933	-6.29731	1.18704e-07	3.46725e-06	DOWN
ERCC5	-0.389969	9.69381	-7.76959	8.13155e-10	7.99671e-08	DOWN
LSM8	-0.389669	7.51648	-5.40747	2.42297e-06	3.71528e-05	DOWN
DNAJB6	-0.389329	8.85749	-7.94405	4.54249e-10	5.05079e-08	DOWN
ZNF721	-0.389143	9.24462	-3.91697	0.000305652	0.00187272	DOWN
STARD4	-0.388812	7.52259	-4.67011	2.79598e-05	0.000263723	DOWN
FRMPD3	-0.388784	6.46268	-3.3495	0.00165857	0.00741962	DOWN
SIDT1	-0.388647	9.57257	-3.25093	0.00219761	0.0093416	DOWN
NUP155	-0.388343	9.34487	-6.72408	2.77752e-08	1.14031e-06	DOWN
GPR89A	-0.387944	8.67227	-5.40228	2.46559e-06	3.76822e-05	DOWN
RECQL	-0.387834	8.55809	-6.43229	7.49702e-08	2.42348e-06	DOWN
HERC4	-0.387688	9.04861	-7.95398	4.3948e-10	4.99656e-08	DOWN
EIF4A2	-0.38719	8.6517	-6.42677	7.63916e-08	2.4592e-06	DOWN
SLFN5	-0.387163	11.1885	-3.85145	0.000373656	0.00221824	DOWN
EDF1	-0.386912	9.89927	-4.50793	4.73208e-05	0.000404884	DOWN
RNU6-299P	-0.386659	7.94782	-5.39081	2.56247e-06	3.88066e-05	DOWN
ZNF443	-0.386584	4.50837	-2.87353	0.00620495	0.0215335	DOWN
LTF	-0.385822	6.45295	-3.51641	0.00102078	0.00497728	DOWN
SNORA31	-0.385375	6.65524	-3.72749	0.000544376	0.0029931	DOWN
ZBTB44	-0.385352	9.97288	-6.34346	1.01444e-07	3.07674e-06	DOWN
RN7SL385P	-0.385313	6.90657	-7.06191	8.82082e-09	4.70297e-07	DOWN
SLFN12L	-0.385257	10.1358	-2.99528	0.00447125	0.0165415	DOWN
CUZD1	-0.385167	6.59412	-3.81788	0.00041395	0.00240537	DOWN
MYO3B	-0.384972	5.4108	-3.80601	0.000429179	0.00247474	DOWN
B4GALT6	-0.384959	7.52484	-3.54669	0.000933679	0.00463696	DOWN
FBXW7	-0.384593	8.71801	-8.84618	2.33949e-11	5.45265e-09	DOWN
RNU6-790P	-0.384531	6.55663	-3.25086	0.00219802	0.0093416	DOWN
TRIM59	-0.384487	7.25459	-4.89173	1.35163e-05	0.000147276	DOWN
ZBTB1	-0.384296	8.99885	-6.57049	4.68354e-08	1.67679e-06	DOWN
RNF19A	-0.384101	9.66934	-6.36332	9.4812e-08	2.92299e-06	DOWN
TPH1	-0.383537	5.8958	-3.70497	0.000582576	0.00316282	DOWN
PLEKHA1	-0.38352	9.58292	-3.9709	0.000258813	0.00163385	DOWN
ANKRD26	-0.383495	6.90079	-3.67452	0.000638356	0.00339762	DOWN
DLEU1	-0.382895	6.73207	-4.51292	4.65646e-05	0.00039946	DOWN
AMY2A	-0.382789	7.5052	-6.21318	1.58063e-07	4.2837e-06	DOWN
CEP128	-0.382767	7.7831	-3.51475	0.00102578	0.00499953	DOWN
ABHD5	-0.3825	10.0243	-3.88439	0.000337818	0.00203489	DOWN
HSPB11	-0.38247	7.38345	-5.55785	1.45997e-06	2.49834e-05	DOWN
ZNF860	-0.382069	6.4712	-2.48256	0.0168918	0.0477383	DOWN
TAS2R4	-0.381349	8.12988	-4.79396	1.86452e-05	0.000189849	DOWN
HIST1H1D	-0.381202	7.85561	-4.76466	2.0526e-05	0.00020541	DOWN
LUC7L3	-0.381143	9.20724	-6.45607	6.91404e-08	2.26646e-06	DOWN
LDHB	-0.380972	10.5364	-2.97498	0.00472464	0.0172543	DOWN
GSAP	-0.380591	9.98177	-5.60442	1.24754e-06	2.20319e-05	DOWN
NUP160	-0.380529	8.81286	-7.42032	2.62692e-09	1.93141e-07	DOWN
CUL5	-0.380331	8.25303	-8.0062	3.69379e-10	4.37011e-08	DOWN
PARP14	-0.380244	10.4458	-5.34458	2.99289e-06	4.39484e-05	DOWN
RN7SL81P	-0.379931	7.66843	-6.13049	2.09423e-07	5.30323e-06	DOWN
DGCR11	-0.379898	6.50409	-4.7471	2.1741e-05	0.000215258	DOWN
TMEM106C	-0.379636	7.80395	-4.17345	0.000137539	0.000969345	DOWN
GCLM	-0.379459	6.28121	-4.26518	0.00010292	0.000765157	DOWN
VBP1	-0.379318	6.83954	-4.42775	6.12561e-05	0.000501213	DOWN
SNORA60	-0.37902	6.60245	-5.73242	8.09142e-07	1.56244e-05	DOWN
NDUFAF7	-0.378796	8.54562	-7.49222	2.06209e-09	1.59979e-07	DOWN
MTX3	-0.37854	7.79237	-3.89479	0.000327206	0.00198032	DOWN
CD93	0.37869	10.0993	4.12187	0.000161738	0.00110514	UP
SLC36A1	0.378733	9.64078	4.14532	0.000150262	0.00104343	UP
TIMP1	0.378789	11.5235	4.46339	5.46262e-05	0.000455518	UP
MROH1	0.378841	8.68467	7.1677	6.16498e-09	3.66549e-07	UP
BAX	0.379046	10.17	6.09836	2.33616e-07	5.76788e-06	UP
FURIN	0.379189	8.94135	5.58996	1.30996e-06	2.28528e-05	UP
PLIN3	0.379437	8.86398	4.74542	2.18616e-05	0.000215993	UP
ADCK1	0.379499	7.70947	4.52421	4.48963e-05	0.000387554	UP
CREB3L2	0.379623	9.54707	7.05423	9.05342e-09	4.78476e-07	UP
TNFRSF10D	0.379841	8.63541	5.77567	6.98871e-07	1.39696e-05	UP
CAPNS1	0.379924	11.3626	7.57873	1.54174e-09	1.27876e-07	UP
TOMM34	0.379954	8.28598	5.13192	6.0951e-06	7.75005e-05	UP
LOC100128751	0.380121	9.15931	4.11802	0.000163704	0.00111563	UP
ADRM1	0.380173	9.41397	7.69543	1.04229e-09	9.55754e-08	UP
MAP2K2	0.380777	9.38717	6.78329	2.27103e-08	9.76586e-07	UP
RNPEPL1	0.380883	9.69027	5.2177	4.57773e-06	6.15485e-05	UP
SYNE3	0.381205	9.26847	5.95987	3.74061e-07	8.3428e-06	UP
GRAPL	0.381422	8.83015	3.64566	0.000695922	0.00364655	UP
ASCC2	0.382033	10.0502	11.1795	1.68321e-14	2.92911e-11	UP
RMND5B	0.382396	8.69816	9.68383	1.61155e-12	7.82509e-10	UP
SDC3	0.382435	7.21116	5.0541	7.89619e-06	9.59319e-05	UP
MRPL49	0.382479	8.37406	8.02404	3.48116e-10	4.18968e-08	UP
KLF16	0.382601	8.85418	6.44033	7.29466e-08	2.36463e-06	UP
TOR2A	0.382668	7.80095	7.27642	4.26871e-09	2.77907e-07	UP
DPAGT1	0.382738	9.66966	6.48052	6.36185e-08	2.15016e-06	UP
BGLAP	0.382745	7.59778	7.71773	9.67279e-10	9.03923e-08	UP
C7orf43	0.382914	9.25499	6.19181	1.6999e-07	4.54353e-06	UP
NT5DC2	0.382981	7.56132	4.44487	5.79787e-05	0.000479868	UP
MZF1	0.383264	7.72413	8.26391	1.57263e-10	2.34958e-08	UP
NUDT16P1	0.383267	8.86247	3.84833	0.000377238	0.00223576	UP
BTG2	0.383461	10.8535	3.20277	0.00251773	0.0104284	UP
PBX2	0.383756	10.2851	7.30478	3.87887e-09	2.57564e-07	UP
FAM214B	0.384104	9.1237	5.34288	3.01e-06	4.4122e-05	UP
REEP4	0.384267	9.14266	5.54007	1.55021e-06	2.6296e-05	UP
LRCH4	0.384363	9.1044	5.19609	4.92051e-06	6.52345e-05	UP
MICAL1	0.384476	9.71905	6.55734	4.8979e-08	1.74017e-06	UP
CXCL16	0.384947	8.62243	3.47214	0.00116224	0.00554522	UP
RNU6-1280P	0.385058	6.73474	3.15019	0.00291749	0.0117339	UP
PLEKHO2	0.385472	9.98124	4.95007	1.11474e-05	0.000126246	UP
PIK3R6	0.386024	8.07605	4.37052	7.35847e-05	0.000582973	UP
XCR1	0.386228	7.33594	4.23515	0.000113198	0.000824987	UP
RABGGTA	0.386444	8.59568	6.90679	1.49288e-08	7.02921e-07	UP
HMGA1P1	0.386682	7.62473	6.71922	2.82377e-08	1.1526e-06	UP
MARK2	0.386766	9.44269	7.99951	3.77692e-10	4.44589e-08	UP
PDLIM2	0.386892	8.94846	7.86353	5.9413e-10	6.32459e-08	UP
LOC101929469	0.386929	8.03235	4.12939	0.000157969	0.00108393	UP
CLEC10A	0.387042	7.92955	3.53642	0.000962381	0.00475116	UP
SULT1B1	0.387341	9.20612	2.99805	0.00443756	0.0164299	UP
CD1D	0.387513	10.3943	4.81116	1.76215e-05	0.00018197	UP
SLC39A13	0.387676	8.42928	6.69864	3.02849e-08	1.19839e-06	UP
CORO7	0.387872	10.1304	7.09043	8.0084e-09	4.41257e-07	UP
C11orf24	0.38821	8.82254	6.9324	1.36856e-08	6.52293e-07	UP
C19orf66	0.38829	9.15599	6.66325	3.41587e-08	1.30743e-06	UP
TMEM214	0.38896	9.59688	8.13523	2.40699e-10	3.15166e-08	UP
SREBF1	0.389449	8.15434	6.37038	9.2562e-08	2.86668e-06	UP
IL11RA	0.38974	9.05192	3.83387	0.000394265	0.00231348	UP
BLVRB	0.389766	8.64429	3.75905	0.000494876	0.00278045	UP
G6PD	0.389782	10.245	6.1707	1.82647e-07	4.7831e-06	UP
ATP13A2	0.390247	8.53627	6.6295	3.83148e-08	1.4387e-06	UP
SLC12A9	0.390512	9.39323	5.99027	3.37354e-07	7.69147e-06	UP
POLL	0.390698	7.64578	9.62172	1.95956e-12	9.1343e-10	UP
VPS28	0.390875	9.77	4.71577	2.40877e-05	0.000234214	UP
TRAPPC1	0.391789	10.558	5.86393	5.18094e-07	1.09179e-05	UP
CNOT3	0.391868	8.42409	6.7247	2.7716e-08	1.14031e-06	UP
NINJ1	0.392844	10.3102	5.86023	5.24647e-07	1.09963e-05	UP
PARVG	0.392891	10.9833	6.97769	1.17361e-08	5.81984e-07	UP
C12orf10	0.392993	9.61909	6.45886	6.84858e-08	2.25482e-06	UP
PHYKPL	0.393279	9.38659	7.73768	9.0478e-10	8.53753e-08	UP
MICB	0.393721	9.25372	6.39599	8.48315e-08	2.68034e-06	UP
TMED8	0.393738	8.88293	6.77641	2.3248e-08	9.90567e-07	UP
PEX10	0.395037	7.73893	8.61815	4.91326e-11	9.95768e-09	UP
GRINA	0.396389	9.20896	5.20724	4.74047e-06	6.33361e-05	UP
ABR	0.396536	9.78113	6.21624	1.56425e-07	4.24919e-06	UP
ZFHX3	0.396544	8.70221	6.56691	4.74105e-08	1.69478e-06	UP
TLE3	0.396681	9.75403	6.30568	1.15369e-07	3.42535e-06	UP
PCED1B	0.396748	8.6826	3.32139	0.00179792	0.00790346	UP
PRR13	0.396767	10.4397	5.67024	9.98687e-07	1.84587e-05	UP
TMEM161A	0.396941	8.20058	9.97489	6.48766e-13	4.0867e-10	UP
ATF6B	0.39717	10.7154	8.33933	1.22628e-10	2.01275e-08	UP
BCKDK	0.397351	8.94008	4.55172	4.10747e-05	0.000360711	UP
SLITRK4	0.397749	6.97093	4.37658	7.21738e-05	0.000574703	UP
GPBAR1	0.398002	7.89913	4.59376	3.58428e-05	0.000323919	UP
TRMT1	0.398142	8.29988	10.4632	1.44353e-13	1.4628e-10	UP
PPARD	0.398177	9.11701	7.29309	4.03506e-09	2.65263e-07	UP
KIAA1598	0.398525	9.6	3.52149	0.00100564	0.00491941	UP
DAK	0.39863	8.28128	9.44647	3.41067e-12	1.18646e-09	UP
FZD2	0.398932	8.2308	5.14185	5.89662e-06	7.56787e-05	UP
TAPBPL	0.398998	9.73632	6.94069	1.33063e-08	6.36816e-07	UP
KIAA2013	0.399023	9.62343	8.06778	3.01035e-10	3.79255e-08	UP
IFI35	0.399327	9.03423	3.46708	0.00117956	0.00561635	UP
MROH6	0.39942	8.02458	5.35564	2.88378e-06	4.26744e-05	UP
ZBTB45	0.399711	7.43015	7.32745	3.59311e-09	2.42738e-07	UP
INPPL1	0.399906	9.69395	5.99645	3.30343e-07	7.54095e-06	UP
S100A12	0.400709	11.758	3.00928	0.0043039	0.0160344	UP
PCYOX1L	0.40118	9.5577	6.24126	1.43656e-07	4.00223e-06	UP
CDC42EP1	0.401288	7.74115	5.25917	3.98486e-06	5.53977e-05	UP
RAC2	0.401369	12.0703	7.94574	4.51701e-10	5.05079e-08	UP
LINC01002	0.402056	11.192	5.47702	1.91736e-06	3.12067e-05	UP
SH3BP1	0.402909	8.57275	6.69915	3.02322e-08	1.19839e-06	UP
CXXC1	0.403173	8.62142	7.47326	2.19801e-09	1.68517e-07	UP
ICAM1	0.40365	9.3268	4.57813	3.77067e-05	0.000337363	UP
C9orf37	0.40406	8.63737	10.7941	5.30648e-14	6.87101e-11	UP
HECTD3	0.404117	9.52989	8.06089	3.08e-10	3.83881e-08	UP
HMHA1	0.404161	10.347	5.50342	1.75412e-06	2.89542e-05	UP
CBFA2T3	0.404331	8.55526	5.36199	2.82295e-06	4.20098e-05	UP
ACD	0.404349	8.11157	8.26894	1.54672e-10	2.33164e-08	UP
MXD1	0.404753	10.6396	4.40681	6.55142e-05	0.00052915	UP
HDAC7	0.404918	8.90406	7.17778	5.95825e-09	3.5791e-07	UP
FAM114A1	0.405695	6.52717	4.26895	0.000101698	0.000758733	UP
NME4	0.406489	8.60196	5.54149	1.54283e-06	2.61899e-05	UP
U2AF1L4	0.40697	8.2013	4.95689	1.08988e-05	0.000124275	UP
FAM198B	0.40748	10.3646	3.6547	0.000677383	0.00356947	UP
TRIM8	0.407569	10.5943	6.88867	1.5876e-08	7.38565e-07	UP
HMG20B	0.408151	9.47174	11.6842	3.85389e-15	8.1657e-12	UP
JMJD8	0.408723	9.15919	9.4057	3.88206e-12	1.31129e-09	UP
JDP2	0.408759	9.35816	3.18469	0.00264896	0.0108524	UP
YIPF3	0.408799	10.5554	8.9644	1.59593e-11	3.95706e-09	UP
PGAM4	0.408818	10.0631	6.39125	8.62111e-08	2.71466e-06	UP
C1orf85	0.408865	9.28163	4.04874	0.000203263	0.00133789	UP
CITED2	0.40889	10.5536	5.38675	2.59769e-06	3.91619e-05	UP
BLOC1S1	0.408914	8.93795	4.08265	0.000182861	0.0012254	UP
MED16	0.409077	9.17989	8.37608	1.08653e-10	1.87584e-08	UP
NKIRAS2	0.40945	8.77874	5.88726	4.78653e-07	1.01974e-05	UP
PIGS	0.409645	10.1118	11.0748	2.29535e-14	3.56651e-11	UP
S100A9	0.409718	11.2568	3.17404	0.00272929	0.011119	UP
CEBPD	0.410128	11.211	4.84269	1.58861e-05	0.000167841	UP
ZDHHC3	0.410355	9.11221	10.0268	5.52216e-13	3.57514e-10	UP
CD101	0.410393	8.82503	2.97018	0.00478649	0.0174338	UP
GIT1	0.410434	9.83851	7.76296	8.31381e-10	8.10753e-08	UP
C5AR1	0.410689	10.7798	4.43029	6.07586e-05	0.000498101	UP
C10orf54	0.410884	10.705	5.57905	1.35912e-06	2.35517e-05	UP
FCGR2A	0.411697	10.7597	4.46712	5.39739e-05	0.000450724	UP
CRTC2	0.411985	9.50299	6.39586	8.48712e-08	2.68034e-06	UP
C19orf35	0.412085	8.0781	5.51539	1.68477e-06	2.80078e-05	UP
GBAP1	0.412477	7.24897	3.94305	0.000282057	0.0017545	UP
CSF2RA	0.412681	9.63446	4.71923	2.38171e-05	0.000232053	UP
ZC3H3	0.41272	8.62762	6.85771	1.76364e-08	8.04406e-07	UP
PTPN18	0.412955	10.0744	6.29326	1.20354e-07	3.49325e-06	UP
PAFAH1B3	0.413952	9.0093	7.37737	3.03614e-09	2.13787e-07	UP
GM2A	0.414848	10.2235	4.50794	4.73184e-05	0.000404884	UP
GABBR1	0.414927	10.4636	6.60761	4.12786e-08	1.52711e-06	UP
ZFP36L1	0.41539	10.8715	5.99986	3.26537e-07	7.49662e-06	UP
ARHGEF40	0.415882	7.72026	3.29005	0.00196634	0.00851532	UP
FZD5	0.41669	7.13399	4.21457	0.00012081	0.000867976	UP
C19orf54	0.417123	8.55386	6.62141	3.9384e-08	1.47103e-06	UP
NFKBID	0.417558	8.80799	5.76086	7.34834e-07	1.45512e-05	UP
LPPR2	0.417882	9.33925	5.13258	6.08153e-06	7.74125e-05	UP
ARID1A	0.41803	10.5756	7.76581	8.23511e-10	8.06452e-08	UP
LRPAP1	0.418614	11.1957	6.17032	1.82887e-07	4.78401e-06	UP
TRADD	0.419123	8.89562	5.50377	1.75209e-06	2.89411e-05	UP
ARRDC1	0.419519	9.42146	7.14289	6.70497e-09	3.89216e-07	UP
DCAKD	0.419746	9.66535	7.6587	1.17884e-09	1.0368e-07	UP
SH2B3	0.419778	9.48665	6.60124	4.21824e-08	1.55561e-06	UP
C2CD2L	0.419907	9.29759	5.8866	4.79732e-07	1.02111e-05	UP
FCER1G	0.420255	11.5773	4.85472	1.52694e-05	0.000162355	UP
ATP6V0C	0.42026	12.0345	7.13483	6.89041e-09	3.9653e-07	UP
CCDC124	0.420493	9.01467	8.31484	1.32936e-10	2.13531e-08	UP
LRRC41	0.42089	9.35964	9.86537	9.12516e-13	5.18732e-10	UP
SBNO2	0.421233	8.74955	5.57603	1.37309e-06	2.37584e-05	UP
TCF7	0.421247	10.1543	2.77071	0.00813704	0.0267452	UP
C11orf68	0.421584	8.50522	9.32845	4.96388e-12	1.58484e-09	UP
SIGLEC10	0.42169	9.50566	3.71018	0.000573518	0.00312459	UP
LINC00852	0.422129	8.63324	4.1601	0.000143442	0.00100216	UP
ATG16L2	0.42216	9.54441	5.70177	8.97633e-07	1.69539e-05	UP
SSH3	0.423116	8.07674	7.08154	8.25321e-09	4.52606e-07	UP
PSMC4	0.423403	10.1982	8.36678	1.12032e-10	1.89617e-08	UP
LILRB1	0.423878	10.0844	4.50709	4.74493e-05	0.000405644	UP
RNF26	0.424472	9.05897	7.24524	4.743e-09	3.0707e-07	UP
GBGT1	0.424629	8.90505	5.58875	1.31535e-06	2.29296e-05	UP
FAM127B	0.424919	9.26511	7.57403	1.56625e-09	1.29393e-07	UP
FAM160B2	0.42504	9.0253	7.44424	2.4236e-09	1.82805e-07	UP
SCYL1	0.425784	9.40839	9.63318	1.89004e-12	8.99003e-10	UP
CIC	0.4262	8.69469	6.31705	1.10988e-07	3.32065e-06	UP
TMEM8A	0.426444	9.96552	5.17221	5.32878e-06	6.96567e-05	UP
FHL3	0.426752	9.06992	5.22707	4.43649e-06	6.02571e-05	UP
AGER	0.427439	8.56699	5.03629	8.37725e-06	0.000101008	UP
SIGLEC5	0.429097	8.50346	3.41894	0.00135709	0.00628819	UP
MGST1	0.429412	8.31094	2.79523	0.00763127	0.0254416	UP
SLC43A3	0.430107	10.6501	6.65877	3.46831e-08	1.32085e-06	UP
ARHGEF11	0.430678	8.85608	5.05405	7.89744e-06	9.59319e-05	UP
CERS4	0.4311	8.03237	5.62465	1.16511e-06	2.09182e-05	UP
TMEM175	0.432024	10.0503	6.28644	1.2318e-07	3.54878e-06	UP
ARHGAP27	0.432116	8.74046	6.78725	2.24067e-08	9.65311e-07	UP
XRCC1	0.432296	9.40736	9.54858	2.46837e-12	9.73562e-10	UP
RIN3	0.433965	9.83053	6.5215	5.53352e-08	1.9278e-06	UP
NCOR2	0.434014	9.23205	5.85084	5.41635e-07	1.12915e-05	UP
RUSC2	0.434332	8.30556	5.77237	7.06734e-07	1.40737e-05	UP
PRAF2	0.434558	8.16084	5.71147	8.68631e-07	1.64997e-05	UP
MIEN1	0.434827	9.64585	8.52178	6.73407e-11	1.28648e-08	UP
PNPLA2	0.434869	9.7324	6.22838	1.50097e-07	4.13512e-06	UP
CHERP	0.434965	9.31725	7.22096	5.14871e-09	3.27871e-07	UP
ZBTB7A	0.435661	9.52199	7.78924	7.61459e-10	7.58433e-08	UP
RNF185	0.435874	8.8248	7.08058	8.28023e-09	4.53022e-07	UP
RGL2	0.43626	9.2526	6.29838	1.18273e-07	3.46306e-06	UP
ATXN2L	0.436277	9.48194	6.94469	1.31268e-08	6.29518e-07	UP
CAPG	0.436324	9.17907	4.30954	8.93884e-05	0.000684645	UP
MYC	0.436475	9.51003	4.47371	5.2841e-05	0.000443169	UP
ATP13A1	0.436656	9.33845	8.13101	2.44088e-10	3.17819e-08	UP
SIRPA	0.436943	8.90478	5.11549	6.43778e-06	8.12813e-05	UP
SAMD4B	0.437028	8.80379	8.04943	3.19952e-10	3.94556e-08	UP
NOTCH1	0.437124	9.6601	5.80096	6.41466e-07	1.30232e-05	UP
SIRT2	0.437353	8.96131	7.75207	8.62238e-10	8.33867e-08	UP
SLC25A1	0.43737	9.176	8.93101	1.77767e-11	4.31584e-09	UP
RNF44	0.437916	9.28924	5.8365	5.68629e-07	1.1781e-05	UP
PGAM1	0.43812	10.558	7.04414	9.36838e-09	4.89571e-07	UP
SGSH	0.438224	9.80951	8.3109	1.34677e-10	2.13531e-08	UP
RARA	0.43902	9.52889	5.09468	6.89959e-06	8.59021e-05	UP
CR1L	0.439423	7.48027	2.91736	0.00551901	0.0195548	UP
HLX	0.439455	8.5762	3.39691	0.00144656	0.00661986	UP
OR52K1	0.439558	7.46579	3.04713	0.00388054	0.0147111	UP
WBP2	0.439758	9.83329	4.89964	1.31681e-05	0.000143954	UP
IRF5	0.439798	8.84116	4.92486	1.21162e-05	0.000135169	UP
ANPEP	0.439945	10.7592	2.83336	0.00690246	0.0234821	UP
USB1	0.440166	8.46164	5.88875	4.76249e-07	1.01555e-05	UP
GLTSCR1	0.440345	8.08032	7.54842	1.70703e-09	1.38626e-07	UP
LY6E	0.440825	9.67745	4.19705	0.000127679	0.000908368	UP
ABI3	0.441303	9.9159	4.56362	3.9522e-05	0.000349711	UP
FOXP4	0.441667	8.20051	7.6296	1.29971e-09	1.10556e-07	UP
GRN	0.441712	12.8028	7.48068	2.1438e-09	1.64903e-07	UP
PNKD	0.4419	8.29592	5.16779	5.40803e-06	7.04949e-05	UP
FAM129B	0.442446	8.31303	4.75129	2.14449e-05	0.000212687	UP
PHKG2	0.442749	9.29323	8.64859	4.44848e-11	9.17528e-09	UP
AP1G2	0.443323	9.83093	6.70506	2.96303e-08	1.18863e-06	UP
MT-TK	0.444203	9.89379	2.76911	0.00817102	0.026819	UP
CANT1	0.444403	8.74796	6.72548	2.76427e-08	1.1403e-06	UP
YDJC	0.444742	8.67788	10.9042	3.81529e-14	5.23077e-11	UP
CREB5	0.445455	9.65874	4.43079	6.06627e-05	0.00049749	UP
WASF4P	0.445755	6.3522	6.61272	4.05658e-08	1.50792e-06	UP
RNU6-1315P	0.445823	5.90313	4.59585	3.56001e-05	0.000322476	UP
RHBDF2	0.446416	8.99328	5.32425	3.20411e-06	4.64705e-05	UP
PRRC2A	0.446903	9.65939	6.8693	1.69554e-08	7.77892e-07	UP
OLFML2B	0.446956	6.34517	4.78016	1.95089e-05	0.000196752	UP
RNU6-345P	0.446972	5.77058	3.55779	0.000903564	0.0045124	UP
G0S2	0.447226	8.14873	3.08495	0.00349677	0.0135771	UP
HK3	0.447278	9.50601	4.3148	8.79054e-05	0.000675061	UP
KCTD21	0.447645	8.12884	7.3636	3.18048e-09	2.21938e-07	UP
UBXN11	0.447663	9.29434	5.67291	9.89683e-07	1.83505e-05	UP
CD14	0.447729	11.9056	4.61444	3.35141e-05	0.000306198	UP
KCNJ15	0.448331	7.21103	2.98377	0.00461332	0.0169407	UP
CD300C	0.448562	10.9468	5.51934	1.66251e-06	2.77565e-05	UP
DPP9	0.449599	9.15262	8.31836	1.31403e-10	2.12681e-08	UP
CORO1B	0.449884	10.2779	8.79245	2.78504e-11	6.18199e-09	UP
DPP3	0.450084	8.76948	7.05999	8.87847e-09	4.70297e-07	UP
LRP1	0.450627	11.358	5.08452	7.13692e-06	8.83848e-05	UP
RNU6-977P	0.451476	6.71563	2.73902	0.0088365	0.0284719	UP
PNPLA6	0.451527	9.58665	6.24111	1.43728e-07	4.00223e-06	UP
PLEKHB1	0.452013	7.62771	4.13673	0.000154371	0.00106227	UP
MERTK	0.452016	9.00051	2.46278	0.0177311	0.0495684	UP
DEDD2	0.45271	9.95902	12.5115	3.69143e-16	1.43394e-12	UP
E2F4	0.453038	9.53209	8.57009	5.74899e-11	1.12598e-08	UP
ALG3	0.454428	10.3612	8.45732	8.31931e-11	1.52676e-08	UP
PORCN	0.455606	8.78123	5.64489	1.08806e-06	1.97657e-05	UP
MON1B	0.455994	8.96365	8.69884	3.77622e-11	8.12056e-09	UP
SF3A2	0.456137	9.95828	8.53712	6.40409e-11	1.23356e-08	UP
PPRC1	0.456621	8.3133	9.51253	2.76652e-12	1.05704e-09	UP
AKT2	0.456708	10.4044	12.0795	1.24249e-15	3.21765e-12	UP
MMP25	0.457112	7.94819	4.26946	0.000101534	0.000757996	UP
RNASE3	0.457916	8.25755	3.78645	0.00045545	0.00260048	UP
CCR7	0.458181	11.2357	3.08282	0.00351746	0.0136255	UP
CDK2AP2	0.458261	9.15458	8.7226	3.4951e-11	7.68493e-09	UP
TCIRG1	0.458557	11.1051	7.39829	2.82944e-09	2.0291e-07	UP
OCLM	0.45969	7.9671	3.75183	0.000505817	0.0028278	UP
ENG	0.459752	9.21234	7.17928	5.92809e-09	3.57018e-07	UP
METTL7B	0.459832	6.77724	2.62404	0.011867	0.0361689	UP
ATF7	0.459945	9.43734	7.34067	3.43626e-09	2.34178e-07	UP
CD33	0.460233	10.4029	4.53394	4.35063e-05	0.000377795	UP
SNX20	0.460329	8.74107	6.94959	1.29101e-08	6.20405e-07	UP
HAAO	0.461277	8.4743	6.17779	1.78295e-07	4.70083e-06	UP
PRAM1	0.461725	9.64744	5.19195	4.98898e-06	6.58889e-05	UP
SEPN1	0.461923	9.41008	7.51169	1.93139e-09	1.51205e-07	UP
CD4	0.462728	10.9854	7.81127	7.07401e-10	7.24975e-08	UP
NAPRT	0.463808	8.99025	5.04278	8.19858e-06	9.91616e-05	UP
JUND	0.463808	9.95209	5.47103	1.95639e-06	3.17311e-05	UP
SEMA4A	0.464008	9.86866	6.0104	3.15054e-07	7.29192e-06	UP
LAIR1	0.464282	10.2634	6.54225	5.15609e-08	1.81256e-06	UP
SRF	0.464441	9.78955	8.20613	1.9034e-10	2.66972e-08	UP
CCDC159	0.464569	8.09248	4.62296	3.25985e-05	0.000299477	UP
MAFB	0.465037	9.23943	4.04227	0.000207402	0.00136128	UP
TRIM14	0.466123	9.85552	8.11478	2.57572e-10	3.28905e-08	UP
ACP2	0.466412	9.28797	7.21751	5.20914e-09	3.29917e-07	UP
PLXNB2	0.467255	10.629	4.96763	1.05181e-05	0.000120762	UP
PDLIM7	0.467367	8.08125	5.74517	7.74946e-07	1.50997e-05	UP
FCER2	0.467706	7.48734	2.77661	0.00801249	0.0264252	UP
ORAI2	0.468476	9.40351	6.62384	3.90607e-08	1.46365e-06	UP
SLC16A13	0.468501	7.83663	6.25306	1.38002e-07	3.89023e-06	UP
MLXIP	0.4692	10.6221	7.35021	3.3275e-09	2.281e-07	UP
PLD3	0.469619	10.331	6.01735	3.077e-07	7.18959e-06	UP
PLOD1	0.469651	9.31794	6.57059	4.68193e-08	1.67679e-06	UP
TNFSF13	0.469703	9.19678	7.22954	5.00147e-09	3.21062e-07	UP
ANKRD34B	0.470092	5.41915	2.89307	0.00588985	0.0206118	UP
FBRS	0.470093	8.72626	6.62158	3.93616e-08	1.47103e-06	UP
MAVS	0.470202	8.85672	8.35881	1.15011e-10	1.92846e-08	UP
SMARCD3	0.470306	8.58283	5.48089	1.89252e-06	3.08992e-05	UP
TGM2	0.470743	7.53061	5.01293	9.05234e-06	0.000107316	UP
PITPNM1	0.470919	9.12183	6.47234	6.54142e-08	2.18425e-06	UP
ODF3B	0.472985	8.5636	4.58461	3.69222e-05	0.000331873	UP
SLC1A3	0.473034	6.6838	3.14616	0.00295045	0.011844	UP
PRICKLE3	0.473206	8.28105	7.37911	3.01836e-09	2.13179e-07	UP
PLAGL2	0.473269	9.57685	4.90954	1.27446e-05	0.00014065	UP
COPS7A	0.473464	9.33544	9.18055	7.96302e-12	2.29129e-09	UP
ERGIC3	0.473567	10.2766	9.27643	5.85986e-12	1.78341e-09	UP
FLOT1	0.474669	9.26867	5.13481	6.03666e-06	7.70517e-05	UP
SLC9A3R1	0.474725	10.5358	6.66801	3.36104e-08	1.29945e-06	UP
LILRA1	0.475126	11.2652	4.93167	1.18464e-05	0.000132743	UP
NCSTN	0.475589	10.3806	8.99459	1.4478e-11	3.70811e-09	UP
LOC654342	0.476856	10.6714	10.313	2.28483e-13	1.8363e-10	UP
MCEMP1	0.4774	8.01598	3.2243	0.00236956	0.00992047	UP
RAVER1	0.477515	8.84055	8.61197	5.01343e-11	1.00731e-08	UP
INSL3	0.477907	8.17764	6.19498	1.68163e-07	4.5102e-06	UP
AEN	0.479315	8.29844	7.12001	7.2451e-09	4.07878e-07	UP
TMEM127	0.480255	11.0409	8.32689	1.27761e-10	2.08232e-08	UP
SLC43A2	0.480306	10.2997	7.35686	3.25358e-09	2.23691e-07	UP
FGR	0.481049	11.9295	7.36223	3.19525e-09	2.22304e-07	UP
JUP	0.481294	8.48222	2.58224	0.0131868	0.0392571	UP
PADI4	0.482082	8.8273	3.41655	0.00136655	0.00632074	UP
PIM1	0.4821	10.7947	6.23284	1.47834e-07	4.08726e-06	UP
GRAMD1A	0.482415	9.25191	7.69446	1.04568e-09	9.55754e-08	UP
RBM47	0.482672	10.1937	4.99717	9.53792e-06	0.000112047	UP
MBD6	0.48296	9.32183	7.57311	1.57113e-09	1.29393e-07	UP
POU2F2	0.482986	9.59473	7.16891	6.13975e-09	3.65982e-07	UP
ZFPL1	0.483333	8.89045	10.329	2.17554e-13	1.8109e-10	UP
SRM	0.483824	9.87627	9.46053	3.26192e-12	1.16962e-09	UP
CREG1	0.483983	10.515	5.21574	4.60777e-06	6.18625e-05	UP
DUSP7	0.484063	10.9706	8.36613	1.12271e-10	1.89617e-08	UP
CYP2S1	0.484459	9.24229	5.05599	7.84668e-06	9.55999e-05	UP
KCNC3	0.485272	7.90038	7.66356	1.15977e-09	1.03566e-07	UP
ARSA	0.486162	8.75422	6.47769	6.42343e-08	2.15963e-06	UP
GAA	0.486334	8.49207	5.08497	7.12604e-06	8.82969e-05	UP
LILRA5	0.486908	9.48674	3.79472	0.000444158	0.00254662	UP
SCAMP2	0.487066	11.2093	9.59649	2.1218e-12	9.51016e-10	UP
DENND1C	0.487205	10.2063	9.23773	6.63126e-12	1.98147e-09	UP
SLC11A1	0.487397	11.1127	4.45043	5.69523e-05	0.000473053	UP
NRM	0.488318	8.79837	7.23688	4.8789e-09	3.14123e-07	UP
RELT	0.488406	8.95311	6.18816	1.72115e-07	4.58455e-06	UP
VDR	0.489865	7.89276	5.21403	4.63415e-06	6.2145e-05	UP
FAM89B	0.4899	10.0862	8.3117	1.3432e-10	2.13531e-08	UP
RGS14	0.49057	9.50138	7.73877	9.01488e-10	8.53753e-08	UP
LRP10	0.490824	9.93189	6.75604	2.49152e-08	1.04068e-06	UP
SH3PXD2B	0.494585	7.36867	2.94114	0.00517714	0.0185379	UP
LTBR	0.494657	9.19904	5.11685	6.40869e-06	8.10018e-05	UP
NFAM1	0.494989	10.0628	5.62446	1.16586e-06	2.09182e-05	UP
GDI1	0.495487	10.5814	8.14598	2.32277e-10	3.07595e-08	UP
PPP1R11P1	0.495806	7.93462	5.32006	3.2495e-06	4.6994e-05	UP
TET3	0.496096	9.75298	6.02738	2.97385e-07	6.98425e-06	UP
PNPO	0.496122	8.72576	9.84278	9.79219e-13	5.43397e-10	UP
SF3B4	0.497429	9.02693	8.0235	3.48735e-10	4.18968e-08	UP
RBCK1	0.497471	9.2985	8.83478	2.42755e-11	5.55422e-09	UP
SH2B2	0.497676	9.18504	7.44467	2.42009e-09	1.82805e-07	UP
MAF1	0.498114	8.91956	9.22678	6.86751e-12	2.02609e-09	UP
LILRB2	0.500982	11.4084	5.92031	4.27855e-07	9.31965e-06	UP
GPR84	0.502561	6.78856	3.07863	0.0035583	0.0137419	UP
CAMTA2	0.502593	9.6371	7.2927	4.04035e-09	2.65263e-07	UP
GDPD3	0.504339	7.75368	4.29467	9.37209e-05	0.000711558	UP
TMEM88	0.505196	8.70295	4.9606	1.0766e-05	0.000123187	UP
BCL6	0.505215	10.2934	4.4397	5.89494e-05	0.000484975	UP
PLB1	0.505992	7.76246	4.86525	1.47489e-05	0.000158777	UP
LDLRAD3	0.506354	8.82287	5.24787	4.13836e-06	5.70388e-05	UP
IDUA	0.506572	9.21471	7.94763	4.48861e-10	5.05079e-08	UP
ZMIZ1	0.507279	9.70204	6.80757	2.0912e-08	9.16021e-07	UP
MTF1	0.508937	9.61405	6.17783	1.78268e-07	4.70083e-06	UP
CACTIN	0.509321	8.26599	13.4357	2.97504e-17	3.46696e-13	UP
DCXR	0.50949	9.84695	5.89216	4.70768e-07	1.00713e-05	UP
SECTM1	0.509548	10.4325	4.68243	2.68583e-05	0.000255847	UP
FLVCR2	0.509889	9.46926	4.3332	8.2899e-05	0.000641903	UP
TRIOBP	0.510342	8.1827	9.72717	1.40642e-12	6.97435e-10	UP
RNA5SP374	0.510821	4.34472	2.79679	0.00760021	0.0253561	UP
KDM6B	0.511523	9.05475	5.81174	6.18442e-07	1.26217e-05	UP
LRG1	0.51193	7.4346	3.72951	0.00054107	0.00297914	UP
COPE	0.513096	9.3775	7.40961	2.72352e-09	1.97134e-07	UP
ADAP1	0.513501	9.40876	6.5823	4.49906e-08	1.62573e-06	UP
LILRA2	0.516014	10.0938	5.04288	8.196e-06	9.91616e-05	UP
SIRPB2	0.516098	10.1751	5.60872	1.22955e-06	2.18339e-05	UP
PPP1R11	0.516916	9.35232	6.10382	2.29314e-07	5.68576e-06	UP
TNRC18P2	0.517175	8.32242	5.93516	4.06822e-07	8.92824e-06	UP
ALDH3B1	0.517283	9.72458	7.61061	1.38522e-09	1.16553e-07	UP
SPINT1	0.517973	8.58553	6.96113	1.24143e-08	6.01538e-07	UP
KCNK6	0.522299	9.21713	8.14242	2.35028e-10	3.0948e-08	UP
HCFC1	0.522567	10.2116	8.06201	3.06856e-10	3.83881e-08	UP
HSPA1A	0.524133	10.7251	5.17279	5.31843e-06	6.95604e-05	UP
ZYX	0.524234	11.2397	7.30912	3.8224e-09	2.55268e-07	UP
NFIC	0.525059	9.36144	8.26817	1.55063e-10	2.33164e-08	UP
KCTD13	0.52552	9.30907	13.1063	7.21234e-17	5.1211e-13	UP
MIA-RAB4B	0.52815	9.10074	8.63457	4.65675e-11	9.52061e-09	UP
NCF4	0.528317	9.49829	6.30466	1.1577e-07	3.43288e-06	UP
NACC1	0.529564	8.54028	8.23733	1.7169e-10	2.49712e-08	UP
STEAP4	0.532787	9.14129	3.26807	0.00209327	0.00897166	UP
ADAMTSL4-AS1	0.533119	8.29939	3.8456	0.000380395	0.00224794	UP
TSPO	0.534515	10.3746	5.71006	8.72781e-07	1.65516e-05	UP
RCN3	0.536768	7.73885	6.11037	2.24265e-07	5.57839e-06	UP
OSCAR	0.53749	8.16511	5.46229	2.01485e-06	3.23282e-05	UP
PLXND1	0.538575	9.47691	6.82475	1.97261e-08	8.74062e-07	UP
MAP3K11	0.538649	9.8855	6.41442	7.96731e-08	2.53334e-06	UP
LRRC25	0.53936	10.4586	6.47939	6.38623e-08	2.15404e-06	UP
DLG4	0.539457	8.29698	6.39436	8.5305e-08	2.6904e-06	UP
ABCD1	0.539485	8.59931	6.24476	1.41958e-07	3.96715e-06	UP
TRIB1	0.539827	9.46339	2.90097	0.00576669	0.0202599	UP
P2RY2	0.539848	9.20684	4.37051	7.35876e-05	0.000582973	UP
GPSM3	0.539973	9.7287	8.49872	7.26269e-11	1.36509e-08	UP
FBXL12	0.540062	8.54975	12.5449	3.36349e-16	1.43394e-12	UP
LILRB3	0.542616	10.7146	5.17199	5.3327e-06	6.96689e-05	UP
LILRA3	0.543662	10.7238	3.54516	0.000937905	0.00465398	UP
CSF2RB	0.544228	9.72124	5.70286	8.94319e-07	1.6905e-05	UP
TMEM173	0.54592	10.2767	10.091	4.52602e-13	3.01394e-10	UP
CCR1	0.546161	9.68982	4.16872	0.000139603	0.00098085	UP
FFAR2	0.547553	6.70425	3.58311	0.000838321	0.00425033	UP
CSRP1	0.550982	9.37219	9.61452	2.00455e-12	9.16081e-10	UP
G6PC3	0.551775	9.16007	8.79423	2.76893e-11	6.18199e-09	UP
RNA5SP283	0.554577	8.95376	8.15822	2.23049e-10	3.00497e-08	UP
TMEM106A	0.554645	9.5966	7.04935	9.20448e-09	4.85359e-07	UP
RNA5SP164	0.55502	3.3632	3.16497	0.00279948	0.0113572	UP
LSP1	0.556668	10.6092	10.503	1.27907e-13	1.35506e-10	UP
RGS19	0.557457	9.8778	9.79293	1.14444e-12	6.00404e-10	UP
RPS26P2	0.559837	11.6653	3.04645	0.00388783	0.0147274	UP
MIDN	0.562273	9.64883	6.83578	1.90006e-08	8.49995e-07	UP
CFP	0.563525	10.791	6.3172	1.10934e-07	3.32065e-06	UP
ADAMTSL4	0.56593	8.30486	4.98667	9.87559e-06	0.00011457	UP
GSTM4	0.565943	8.69937	2.48801	0.0166673	0.0472297	UP
P2RX1	0.566867	9.65616	4.48394	5.1128e-05	0.000431285	UP
CDA	0.567853	9.96617	4.73883	2.2338e-05	0.000219862	UP
ADM	0.567929	8.1968	4.03513	0.000212066	0.00138565	UP
CIDEB	0.569084	8.95254	7.08833	8.06565e-09	4.43364e-07	UP
SLC25A39	0.569176	9.5351	9.01522	1.3546e-11	3.50797e-09	UP
TMEM115	0.571064	8.32473	9.17636	8.07073e-12	2.29396e-09	UP
QSOX1	0.573087	9.45848	6.98576	1.14195e-08	5.73607e-07	UP
GPR162	0.57311	8.1075	5.22095	4.52832e-06	6.1219e-05	UP
CD180	0.574249	9.23538	5.73464	8.03084e-07	1.55461e-05	UP
JAK3	0.577166	9.80107	7.65602	1.18948e-09	1.03933e-07	UP
DDX41	0.577402	10.0198	9.42738	3.62375e-12	1.24204e-09	UP
CDKN1A	0.580223	8.8383	6.15784	1.90821e-07	4.93614e-06	UP
VSTM1	0.582084	8.41234	2.5767	0.0133714	0.0397257	UP
ZNF467	0.584082	8.47537	5.98949	3.38257e-07	7.69898e-06	UP
APBB3	0.585061	9.95525	8.29217	1.43256e-10	2.24085e-08	UP
PVRL2	0.586428	8.02287	6.16025	1.89261e-07	4.91215e-06	UP
PLA2G15	0.588975	8.39559	8.96599	1.58773e-11	3.95706e-09	UP
MAP3K6	0.590198	7.81329	6.4884	6.19333e-08	2.10727e-06	UP
FAM65A	0.591385	8.94951	7.5114	1.93328e-09	1.51205e-07	UP
EDA2R	0.594522	6.5803	6.84695	1.82928e-08	8.29474e-07	UP
VSIG4	0.59603	7.63316	3.01719	0.004212	0.0157324	UP
CEBPB	0.59632	10.6343	7.09844	7.79397e-09	4.33542e-07	UP
BEST1	0.598351	8.16271	6.97009	1.20429e-08	5.9341e-07	UP
SNORD62A	0.601157	7.57251	5.25041	4.10331e-06	5.66564e-05	UP
C1QB	0.601865	7.9888	4.19291	0.000129359	0.000918361	UP
C15orf39	0.602008	9.41023	6.41858	7.85533e-08	2.51085e-06	UP
MIR223	0.602695	9.84605	4.68291	2.68165e-05	0.000255628	UP
RAB1C	0.605515	8.14121	5.78791	6.70481e-07	1.35181e-05	UP
SIGLEC7	0.606156	8.81683	6.01879	3.06191e-07	7.17225e-06	UP
CTSD	0.608744	12.1924	8.20981	1.88038e-10	2.65612e-08	UP
ADAP2	0.609006	10.204	6.90406	1.5068e-08	7.08045e-07	UP
ZNF385A	0.609147	9.95687	6.4216	7.77501e-08	2.48918e-06	UP
C1QC	0.609244	7.23384	4.74673	2.17676e-05	0.000215338	UP
TMEM150B	0.60928	9.16071	5.53409	1.5818e-06	2.67346e-05	UP
KSR1	0.609842	9.57135	7.96116	4.291e-10	4.92661e-08	UP
MYO15B	0.610311	9.36023	7.64039	1.25348e-09	1.07804e-07	UP
RPS26P15	0.613341	8.7677	3.24311	0.00224683	0.00949881	UP
HRH2	0.613456	9.51214	5.53951	1.55314e-06	2.63075e-05	UP
FAM101B	0.613757	10.8597	8.42255	9.32579e-11	1.64664e-08	UP
SLC25A6P2	0.615111	11.3176	11.7708	3.00247e-15	6.99786e-12	UP
CR1	0.616381	9.10681	3.6281	0.000733363	0.00380511	UP
TPP1	0.618354	11.2438	11.1645	1.75945e-14	2.92911e-11	UP
LOC441081	0.621841	11.3943	3.88158	0.000340741	0.00204998	UP
CCDC97	0.623252	9.45587	8.84939	2.31523e-11	5.45265e-09	UP
GSK3A	0.624219	10.0379	12.4243	4.70686e-16	1.56718e-12	UP
PLSCR3	0.624277	9.5993	6.01099	3.14422e-07	7.28454e-06	UP
CPNE2	0.625402	9.47816	6.32608	1.07628e-07	3.24094e-06	UP
DOK3	0.626679	9.7055	7.6724	1.12592e-09	1.0132e-07	UP
IL1RN	0.627611	8.22801	5.36045	2.8376e-06	4.2073e-05	UP
THBD	0.628608	8.29758	4.8839	1.38697e-05	0.000150494	UP
MIR7641-2	0.631188	7.28762	3.6043	0.000787219	0.00403601	UP
FLOT2	0.632556	10.1833	8.43406	8.97965e-11	1.60758e-08	UP
TBC1D2	0.632734	9.71187	6.99868	1.09297e-08	5.56196e-07	UP
RASGRP4	0.639393	10.0041	6.71273	2.8868e-08	1.17013e-06	UP
RNU1-106P	0.642231	8.70323	6.68897	3.12973e-08	1.22802e-06	UP
SPI1	0.643147	10.6077	8.18842	2.01825e-10	2.79996e-08	UP
HSPA1B	0.653048	9.25818	6.11203	2.23e-07	5.55285e-06	UP
CYP1B1	0.655317	10.1344	4.33855	8.14962e-05	0.000632512	UP
LGALS9C	0.658318	10.2178	6.14366	2.00251e-07	5.13448e-06	UP
CSF3R	0.658806	11.0924	6.49389	6.07871e-08	2.0713e-06	UP
NFE2	0.661072	8.53512	4.86094	1.49599e-05	0.000160529	UP
SASH1	0.668802	8.29712	5.44692	2.12182e-06	3.35997e-05	UP
ROGDI	0.669361	9.24829	5.91582	4.34434e-07	9.4277e-06	UP
RAB1B	0.670075	11.2404	7.55666	1.66036e-09	1.35782e-07	UP
PADI2	0.686424	9.76376	3.68087	0.000626312	0.00334957	UP
SLED1	0.693768	8.45462	3.03101	0.00405581	0.0152589	UP
LILRB4	0.696376	9.53549	5.50311	1.75596e-06	2.8964e-05	UP
CD151	0.701118	9.63873	4.91928	1.23413e-05	0.000137036	UP
FCGR1A	0.711433	9.64776	3.84562	0.000380367	0.00224794	UP
SIGLEC9	0.712758	9.58037	5.89713	4.62896e-07	9.96189e-06	UP
FAM20C	0.713135	9.05037	6.708	2.93363e-08	1.1809e-06	UP
BCL3	0.729242	9.26631	8.28274	1.47786e-10	2.26608e-08	UP
RNASE1	0.732409	7.97551	3.89997	0.000322043	0.00195312	UP
MLF2	0.73712	10.262	15.7714	8.0693e-20	1.88071e-15	UP
KCTD12	0.756712	10.219	10.6623	7.89167e-14	8.96455e-11	UP
TTYH3	0.766885	10.0063	9.45066	3.36564e-12	1.18646e-09	UP
ZFP36	0.769317	11.0797	6.34326	1.01515e-07	3.07674e-06	UP
HBEGF	0.769456	7.78172	3.49143	0.00109846	0.00529621	UP
PPARG	0.776308	6.32335	4.38131	7.10899e-05	0.000567818	UP
AQP9	0.776872	10.4437	4.73816	2.23868e-05	0.000220249	UP
CYP27A1	0.790976	8.8372	5.27771	3.74505e-06	5.26453e-05	UP
WAS	0.792866	9.90596	9.35904	4.50314e-12	1.47823e-09	UP
CA5BP1	0.80789	8.01106	7.21795	5.20134e-09	3.29917e-07	UP
ST14	0.807925	9.0233	5.96247	3.70775e-07	8.28537e-06	UP
RNASE2	0.812994	9.86809	4.66072	2.88282e-05	0.0002706	UP
LGALS9	0.815158	8.39202	6.03853	2.86324e-07	6.80259e-06	UP
DYSF	0.82687	8.95276	4.48569	5.08401e-05	0.000429478	UP
TCN2	0.871595	8.49824	4.78757	1.90403e-05	0.00019246	UP
GSTM1	0.956522	8.25413	2.74711	0.00865278	0.0280207	UP
FAM20A	0.958479	7.08457	3.8314	0.000397241	0.00232684	UP
EGR1	0.95876	9.66928	2.5478	0.0143735	0.0420013	UP
STAB1	0.977706	9.98397	6.76211	2.44061e-08	1.02492e-06	UP
ASGR2	0.978585	9.07957	7.30122	3.92573e-09	2.59934e-07	UP
HP	1.01486	7.09635	3.29536	0.00193677	0.00840444	UP
SIGLEC16	1.02392	8.4241	5.66473	1.01746e-06	1.87609e-05	UP
ECRP	1.11631	9.09323	5.73177	8.10929e-07	1.5646e-05	UP
TMEM176A	1.16688	9.71822	2.80297	0.00747772	0.0250335	UP
SOCS3	1.29151	8.94948	6.30222	1.16737e-07	3.45182e-06	UP

## Sheet: GSE37667
Symbol	logFC	AveExpr	t	P.Value	adj.P.Val	change
AKR1C3	-1.04904	6.45987	-3.99748	0.000727094	0.919368	DOWN
CLIC3	-0.882214	7.27185	-3.3977	0.00290736	0.919368	DOWN
KLRC3	-0.881492	5.4937	-2.30896	0.0319403	0.919368	DOWN
KLRF1	-0.790115	8.56872	-5.67468	1.5824e-05	0.342668	DOWN
CD160	-0.721615	7.9465	-3.43861	0.00264697	0.919368	DOWN
GZMB	-0.663906	10.3489	-4.53799	0.000207794	0.919368	DOWN
DUSP2	-0.653317	6.81561	-3.49088	0.00234741	0.919368	DOWN
FGFBP2	-0.642814	9.70771	-3.64977	0.00162738	0.919368	DOWN
CKS2	-0.63679	5.88774	-2.44702	0.0239342	0.919368	DOWN
GZMA	-0.63438	9.63946	-2.44931	0.0238186	0.919368	DOWN
CD69	-0.633243	6.4117	-2.34149	0.0298572	0.919368	DOWN
ZNF600	-0.600495	7.30147	-2.22315	0.0380958	0.919368	DOWN
C12orf75	-0.577617	7.82184	-3.26431	0.00394335	0.919368	DOWN
MAD2L2	-0.568019	6.89888	-3.75485	0.00127625	0.919368	DOWN
KLRB1	-0.560437	8.91691	-2.79639	0.0112609	0.919368	DOWN
NKG7	-0.552768	11.0572	-3.50243	0.00228585	0.919368	DOWN
CD226	-0.542961	5.04301	-4.12621	0.000539289	0.919368	DOWN
HYLS1	-0.531511	6.19332	-2.50523	0.0211558	0.919368	DOWN
PTGDR	-0.524793	5.3429	-2.30218	0.0323912	0.919368	DOWN
SERPINF1	-0.520012	5.52593	-4.32899	0.000336959	0.919368	DOWN
ZNF232	-0.510057	6.08004	-2.39052	0.0269533	0.919368	DOWN
ITPRIPL1	-0.509382	5.14857	-4.24733	0.000407182	0.919368	DOWN
ZNF57	-0.502498	4.99926	-2.82556	0.01056	0.919368	DOWN
LOC100128108	-0.498357	4.7207	-2.43827	0.0243798	0.919368	DOWN
TPRKB	-0.49299	5.95837	-2.61395	0.0167588	0.919368	DOWN
MATK	-0.492415	7.23509	-2.47487	0.0225645	0.919368	DOWN
CCL4	-0.483883	9.36681	-3.16535	0.0049371	0.919368	DOWN
KLRD1	-0.475541	7.97888	-2.6566	0.0152821	0.919368	DOWN
SIGLEC17P	-0.472302	6.34667	-2.78285	0.0116011	0.919368	DOWN
NIT2	-0.46414	6.96211	-2.35919	0.0287769	0.919368	DOWN
IMMP1L	-0.463982	4.37041	-2.51998	0.0205012	0.919368	DOWN
FASLG	-0.462493	5.5738	-2.97467	0.00758282	0.919368	DOWN
FAM216A	-0.458732	5.44037	-2.50807	0.0210283	0.919368	DOWN
SSSCA1-AS1	-0.457359	4.21624	-2.9595	0.00784413	0.919368	DOWN
RAB33A	-0.45055	6.40239	-2.96391	0.00776733	0.919368	DOWN
TCEAL1	-0.447003	5.24536	-2.57427	0.0182529	0.919368	DOWN
VEGFB	-0.446415	4.99803	-3.07027	0.00611942	0.919368	DOWN
HSPE1	-0.439648	6.65823	-2.16566	0.0428089	0.919368	DOWN
LIPT1	-0.435722	6.30572	-2.61227	0.0168197	0.919368	DOWN
NUPL2	-0.432152	6.4639	-2.41429	0.0256421	0.919368	DOWN
LSM7	-0.431366	8.63485	-2.97817	0.00752378	0.919368	DOWN
KIR2DS2	-0.428664	5.73192	-2.11911	0.0470076	0.919368	DOWN
SYTL2	-0.426054	6.32203	-2.6378	0.0159171	0.919368	DOWN
PSMC3	-0.419153	6.52844	-3.49622	0.00231874	0.919368	DOWN
SLC27A3	-0.416231	7.64854	-2.13032	0.0459635	0.919368	DOWN
GPAM	-0.412939	4.66578	-2.46572	0.0230065	0.919368	DOWN
AC008746.12	-0.412361	3.92376	-2.92992	0.0083789	0.919368	DOWN
LOC644656	-0.41195	5.66799	-2.14898	0.0442718	0.919368	DOWN
TCEAL8	-0.411068	5.95573	-2.18225	0.0413966	0.919368	DOWN
OPTC	-0.410036	3.67713	-3.65805	0.00159654	0.919368	DOWN
ZNF32	-0.405975	6.59341	-2.61324	0.0167846	0.919368	DOWN
MTFMT	-0.401686	5.06961	-2.27957	0.0339373	0.919368	DOWN
UBE2S	-0.398656	6.83783	-2.1779	0.0417628	0.919368	DOWN
ZNF785	-0.398013	4.53339	-2.29008	0.0332101	0.919368	DOWN
FAM19A1	-0.397919	4.10394	-2.86399	0.00969989	0.919368	DOWN
KIF15	-0.397672	3.42122	-2.15018	0.0441658	0.919368	DOWN
LOC729887	-0.396472	4.01105	-2.80065	0.0111557	0.919368	DOWN
C11orf73	-0.395371	6.99582	-2.59505	0.0174554	0.919368	DOWN
EVA1C	-0.392239	4.98068	-2.35613	0.0289612	0.919368	DOWN
DNLZ	-0.391435	6.82539	-2.46497	0.0230429	0.919368	DOWN
TRDV3	-0.387093	6.26284	-2.37387	0.0279086	0.919368	DOWN
ABHD17A	-0.386414	10.5802	-2.27194	0.0344742	0.919368	DOWN
CD3D	-0.384331	10.3571	-2.09258	0.0495633	0.919368	DOWN
LINC00959	-0.381701	5.69442	-2.24535	0.0364068	0.919368	DOWN
FDXACB1	-0.381414	4.64203	-2.53809	0.0197238	0.919368	DOWN
PYHIN1	-0.381095	7.58547	-2.58676	0.0177697	0.919368	DOWN
DPY30	-0.380006	7.63629	-2.12709	0.0462615	0.919368	DOWN
TUBGCP6	-0.379225	5.23162	-3.80814	0.00112803	0.919368	DOWN
AP000230.1	0.378695	4.87381	3.8283	0.00107652	0.919368	UP
BIRC7	0.379386	4.99931	2.31537	0.0315192	0.919368	UP
LOC100507513	0.38259	4.50847	2.72906	0.0130522	0.919368	UP
LOC100133461	0.382607	5.03703	2.40806	0.0259803	0.919368	UP
ITIH3	0.392968	3.24869	3.16911	0.00489529	0.919368	UP
TAC3	0.399217	5.82792	2.77551	0.0117896	0.919368	UP
LINC00589	0.401521	4.12032	2.52926	0.0200995	0.919368	UP
CT62	0.404143	2.72315	2.16305	0.0430349	0.919368	UP
2021-03-08	0.404798	7.35103	2.88448	0.00926936	0.919368	UP
ATP1B2	0.404865	4.96075	2.27433	0.0343049	0.919368	UP
ALAS2	0.405009	7.23393	2.66565	0.0149853	0.919368	UP
SLC22A4	0.405119	7.76148	2.54341	0.0195009	0.919368	UP
MYADM	0.408895	8.74965	3.3892	0.00296451	0.919368	UP
MRC2	0.410653	6.93556	2.67876	0.0145645	0.919368	UP
FECH	0.415958	7.14605	2.22979	0.0375832	0.919368	UP
AMPD3	0.418828	7.23873	4.92451	8.55158e-05	0.919368	UP
SPTB	0.426055	5.55904	2.75415	0.0123552	0.919368	UP
ZNF793	0.426624	4.25692	2.35384	0.0290994	0.919368	UP
SLC38A5	0.427035	6.26763	2.34727	0.0295002	0.919368	UP
CLSTN3	0.429282	4.74691	2.8491	0.0100249	0.919368	UP
MPO	0.429419	5.31147	2.09077	0.0497422	0.919368	UP
TMEM63B	0.433726	7.03682	2.70812	0.0136629	0.919368	UP
GJB1	0.439173	4.97064	2.42079	0.0252943	0.919368	UP
LOC100134040	0.453131	4.31661	3.56065	0.00199903	0.919368	UP
EGR3	0.462458	4.04013	2.29478	0.03289	0.919368	UP
ACKR1	0.465351	5.4993	2.2334	0.0373071	0.919368	UP
QPCT	0.490281	9.63392	2.90766	0.00880432	0.919368	UP
FNDC7	0.492456	4.26272	2.73968	0.0127527	0.919368	UP
LOC101929668	0.493444	5.86928	2.94408	0.00811868	0.919368	UP
PROK2	0.495474	10.2133	2.62701	0.0162928	0.919368	UP
GYPB	0.549867	6.74034	2.96307	0.007782	0.919368	UP
SLC4A1	0.608679	8.77719	2.84859	0.0100362	0.919368	UP
MMP9	0.638789	9.66549	2.69443	0.0140765	0.919368	UP
CTSG	0.660976	5.65125	2.7458	0.0125832	0.919368	UP
