# Supplementary material for: Identification of Potential Diagnostic Biomarkers From Circulating Cells During the Course of Sleep Deprivation-Related Myocardial Infarction Based on Bioinformatics Analyses
Source: Front Cardiovasc Med. 2022 Mar 17;9:843426. doi: 10.3389/fcvm.2022.843426 (PMC8969017; doi:10.3389/fcvm.2022.843426)
Supplement: Supplementary file 4 [file Table_2.XLSX]

## Sheet: Sheet1
Supplementary Table 2. The genes associated with the NK cell mediated cytotoxicity signaling pathway from KEGG database.
Symbol	Gene Title
HLA-A	major histocompatibility complex, class I, A
HLA-B	major histocompatibility complex, class I, B
HLA-C	major histocompatibility complex, class I, C
HLA-G	major histocompatibility complex, class I, G
HLA-E	major histocompatibility complex, class I, E
KIR3DL2	killer cell immunoglobulin like receptor, three Ig domains and long cytoplasmic tail 2
KIR3DL1	killer cell immunoglobulin like receptor, three Ig domains and long cytoplasmic tail 1
KIR3DL3	killer cell immunoglobulin like receptor, three Ig domains and long cytoplasmic tail 3
KIR2DL2	killer cell immunoglobulin like receptor, two Ig domains and long cytoplasmic tail 2
KIR2DL1	killer cell immunoglobulin like receptor, two Ig domains and long cytoplasmic tail 1
KIR2DL3	killer cell immunoglobulin like receptor, two Ig domains and long cytoplasmic tail 3
KIR2DL5A	killer cell immunoglobulin like receptor, two Ig domains and long cytoplasmic tail 5A
KLRC1	killer cell lectin like receptor C1
KLRD1	killer cell lectin like receptor D1
PTPN6	protein tyrosine phosphatase non-receptor type 6
PTPN11	protein tyrosine phosphatase non-receptor type 11
ICAM1	intercellular adhesion molecule 1
ICAM2	intercellular adhesion molecule 2
ITGAL	integrin subunit alpha L
ITGB2	integrin subunit beta 2
PTK2B	protein tyrosine kinase 2 beta
VAV3	vav guanine nucleotide exchange factor 3
VAV1	vav guanine nucleotide exchange factor 1
VAV2	vav guanine nucleotide exchange factor 2
RAC1	Rac family small GTPase 1
RAC2	Rac family small GTPase 2
RAC3	Rac family small GTPase 3
PAK1	p21 (RAC1) activated kinase 1
MAP2K1	mitogen-activated protein kinase kinase 1
MAP2K2	mitogen-activated protein kinase kinase 2
MAPK1	mitogen-activated protein kinase 1
MAPK3	mitogen-activated protein kinase 3
TNF	tumor necrosis factor
CSF2	colony stimulating factor 2
IFNG	interferon gamma
KIR2DS1	killer cell immunoglobulin like receptor, two Ig domains and short cytoplasmic tail 1
KIR2DS3	killer cell immunoglobulin like receptor, two Ig domains and short cytoplasmic tail 3
KIR2DS4	killer cell immunoglobulin like receptor, two Ig domains and short cytoplasmic tail 4
KIR2DS5	killer cell immunoglobulin like receptor, two Ig domains and short cytoplasmic tail 5
KIR2DS2	killer cell immunoglobulin like receptor, two Ig domains and short cytoplasmic tail 2
KLRC2	killer cell lectin like receptor C2
KLRC3	killer cell lectin like receptor C3
NCR2	natural cytotoxicity triggering receptor 2
TYROBP	transmembrane immune signaling adaptor TYROBP
LCK	LCK proto-oncogene, Src family tyrosine kinase
IGH	immunoglobulin heavy variable 4-38-2-like
FCGR3A	Fc fragment of IgG receptor IIIa
FCGR3B	Fc fragment of IgG receptor IIIb
NCR1	natural cytotoxicity triggering receptor 1
NCR3	natural cytotoxicity triggering receptor 3
FCER1G	Fc fragment of IgE receptor Ig
CD247	CD247 molecule
ZAP70	zeta chain of T cell receptor associated protein kinase 70
SYK	spleen associated tyrosine kinase
LCP2	lymphocyte cytosolic protein 2
LAT	linker for activation of T cells
PLCG1	phospholipase C gamma 1
PLCG2	phospholipase C gamma 2
SH3BP2	SH3 domain binding protein 2
PIK3CA	phosphatidylinositol-4,5-bisphosphate 3-kinase catalytic subunit alpha
PIK3CD	phosphatidylinositol-4,5-bisphosphate 3-kinase catalytic subunit delta
PIK3CB	phosphatidylinositol-4,5-bisphosphate 3-kinase catalytic subunit beta
PIK3R1	phosphoinositide-3-kinase regulatory subunit 1
PIK3R2	phosphoinositide-3-kinase regulatory subunit 2
PIK3R3	phosphoinositide-3-kinase regulatory subunit 3
FYN	FYN proto-oncogene, Src family tyrosine kinase
SHC1	SHC adaptor protein 1
SHC2	SHC adaptor protein 2
SHC3	SHC adaptor protein 3
SHC4	SHC adaptor protein 4
GRB2	growth factor receptor bound protein 2
SOS1	SOS Ras/Rac guanine nucleotide exchange factor 1
SOS2	SOS Ras/Rho guanine nucleotide exchange factor 2
HRAS	HRas proto-oncogene, GTPase
KRAS	KRAS proto-oncogene, GTPase
NRAS	NRAS proto-oncogene, GTPase
ARAF	A-Raf proto-oncogene, serine/threonine kinase
BRAF	B-Raf proto-oncogene, serine/threonine kinase
RAF1	Raf-1 proto-oncogene, serine/threonine kinase
MICB	MHC class I polypeptide-related sequence B
MICA	MHC class I polypeptide-related sequence A
ULBP1	UL16 binding protein 1
ULBP2	UL16 binding protein 2
ULBP3	UL16 binding protein 3
KLRK1	killer cell lectin like receptor K1
KLRC4-KLRK1	KLRC4-KLRK1 readthrough
HCST	hematopoietic cell signal transducer
CD48	CD48 molecule
CD244	CD244 molecule
PPP3CA	protein phosphatase 3 catalytic subunit alpha
PPP3CB	protein phosphatase 3 catalytic subunit beta
PPP3CC	protein phosphatase 3 catalytic subunit gamma
PPP3R1	protein phosphatase 3 regulatory subunit B, alpha
PPP3R2	protein phosphatase 3 regulatory subunit B, beta
NFATC1	nuclear factor of activated T cells 1
NFATC2	nuclear factor of activated T cells 2
PRKCA	protein kinase C alpha
PRKCB	protein kinase C beta
PRKCG	protein kinase C gamma
SH2D1B	SH2 domain containing 1B
SH2D1A	SH2 domain containing 1A
IFNGR1	interferon gamma receptor 1
IFNGR2	interferon gamma receptor 2
IFNA1	interferon alpha 1
IFNA2	interferon alpha 2
IFNA4	interferon alpha 4
IFNA5	interferon alpha 5
IFNA6	interferon alpha 6
IFNA7	interferon alpha 7
IFNA8	interferon alpha 8
IFNA10	interferon alpha 10
IFNA13	interferon alpha 13
IFNA14	interferon alpha 14
IFNA16	interferon alpha 16
IFNA17	interferon alpha 17
IFNA21	interferon alpha 21
IFNB1	interferon beta 1
IFNAR1	interferon alpha and beta receptor subunit 1
IFNAR2	interferon alpha and beta receptor subunit 2
TNFSF10	TNF superfamily member 10
TNFRSF10A	TNF receptor superfamily member 10a
TNFRSF10B	TNF receptor superfamily member 10b
FASLG	Fas ligand
FAS	Fas cell surface death receptor
GZMB	granzyme B
PRF1	perforin 1
CASP3	caspase 3
BID	BH3 interacting domain death agonist
RAET1G	retinoic acid early transcript 1G
RAET1L	retinoic acid early transcript 1L
RAET1E	retinoic acid early transcript 1E
