# Supplementary material for: Identification of Potential Diagnostic Biomarkers From Circulating Cells During the Course of Sleep Deprivation-Related Myocardial Infarction Based on Bioinformatics Analyses
Source: Front Cardiovasc Med. 2022 Mar 17;9:843426. doi: 10.3389/fcvm.2022.843426 (PMC8969017; doi:10.3389/fcvm.2022.843426)
Supplement: Supplementary file 5 [file Table_3.XLSX]

## Sheet: Biological process
Category	Term	Count	Ratio	PValue	Genes	List Total	Pop Hits	Pop Total	Fold Enrichment	Bonferroni	Benjamini	FDR
GOTERM_BP_DIRECT	GO:0050776~regulation of immune response	10	11.1111	1.09955e-08	KLRB1, CD160, SH2D1A, CRTAM, KLRC4-KLRK1, KLRF1, SH2D1B, KLRD1, SLAMF6, KLRC1	60	178	16792	15.7228	4.53012e-06	2.26507e-06	2.23758e-06
GOTERM_BP_DIRECT	GO:0045087~innate immune response	9	10	0.000122354	YES1, KLRC2, SH2D1A, KLRC4-KLRK1, SH2D1B, KLRD1, SLAMF6, TLR3, KLRG1	60	430	16792	5.85767	0.0491631	0.0100819	0.00995958
GOTERM_BP_DIRECT	GO:0006968~cellular defense response	8	8.88889	1.93701e-09	KLRC2, GNLY, CD160, KLRC3, KLRC4, SH2D1A, PRF1, KLRG1	60	62	16792	36.1118	7.98049e-07	7.9805e-07	7.88365e-07
GOTERM_BP_DIRECT	GO:0007166~cell surface receptor signaling pathway	8	8.88889	4.71423e-05	IL18RAP, IFNG, KLRB1, CD160, KLRF1, KLRD1, KLRC1, KLRG1	60	274	16792	8.17129	0.0192357	0.00485566	0.00479673
GOTERM_BP_DIRECT	GO:0006955~immune response	8	8.88889	0.000656655	TGFBR3, IL18RAP, IFNG, GZMA, CCL4, CST7, IL18R1, GZMH	60	421	16792	5.31813	0.237102	0.0450903	0.0445431
GOTERM_BP_DIRECT	GO:0002250~adaptive immune response	5	5.55556	0.00181053	IFNG, SH2D1A, CRTAM, KLRC4-KLRK1, SH2D1B	60	148	16792	9.45495	0.526031	0.106563	0.105269
GOTERM_BP_DIRECT	GO:0006954~inflammatory response	5	5.55556	0.0440368	IL18RAP, CCL4, TLR3, PTGDR, KLRG1	60	379	16792	3.69217	1	1	0.990268
GOTERM_BP_DIRECT	GO:0045954~positive regulation of natural killer cell mediated cytotoxicity	4	4.44444	3.23826e-05	SH2D1A, CRTAM, KLRC4-KLRK1, SLAMF6	60	18	16792	62.1926	0.0132532	0.00444721	0.00439324
GOTERM_BP_DIRECT	GO:0042493~response to drug	4	4.44444	0.0912411	ABCB1, IFNG, PTCH1, MYO6	60	304	16792	3.68246	1	1	0.990268
GOTERM_BP_DIRECT	GO:0019835~cytolysis	3	3.33333	0.00244154	GZMA, PRF1, GZMH	60	21	16792	39.981	0.63474	0.125739	0.124213
GOTERM_BP_DIRECT	GO:0032729~positive regulation of interferon-gamma production	3	3.33333	0.0113755	KLRC4-KLRK1, SLAMF6, IL18R1	60	46	16792	18.2522	0.991027	0.468669	0.462981
GOTERM_BP_DIRECT	GO:0042742~defense response to bacterium	3	3.33333	0.0921638	IFNG, GNLY, TLR3	60	145	16792	5.79034	1	1	0.990268
GOTERM_BP_DIRECT	GO:0002228~natural killer cell mediated immunity	2	2.22222	0.00701502	KLRC2, KLRD1	60	2	16792	279.867	0.944997	0.321132	0.317235
GOTERM_BP_DIRECT	GO:0045080~positive regulation of chemokine biosynthetic process	2	2.22222	0.0345945	IFNG, TLR3	60	10	16792	55.9733	0.999999	1	0.990268
GOTERM_BP_DIRECT	GO:0042692~muscle cell differentiation	2	2.22222	0.0514479	RORA, SYNE1	60	15	16792	37.3156	1	1	0.990268
GOTERM_BP_DIRECT	GO:0036120~cellular response to platelet-derived growth factor stimulus	2	2.22222	0.0614207	YES1, PDGFD	60	18	16792	31.0963	1	1	0.990268
GOTERM_BP_DIRECT	GO:0008589~regulation of smoothened signaling pathway	2	2.22222	0.064722	PTCH1, RORA	60	19	16792	29.4596	1	1	0.990268
GOTERM_BP_DIRECT	GO:0030101~natural killer cell activation	2	2.22222	0.0680119	KLRC4-KLRK1, IL18R1	60	20	16792	27.9867	1	1	0.990268
GOTERM_BP_DIRECT	GO:0042346~positive regulation of NF-kappaB import into nucleus	2	2.22222	0.0712904	IL18R1, TLR3	60	21	16792	26.654	1	1	0.990268
GOTERM_BP_DIRECT	GO:0032735~positive regulation of interleukin-12 production	2	2.22222	0.0842915	IFNG, TLR3	60	25	16792	22.3893	1	1	0.990268

## Sheet: Cellular component
Category	Term	Count	Ratio	PValue	Genes	List Total	Pop Hits	Pop Total	Fold Enrichment	Bonferroni	Benjamini	FDR
GOTERM_CC_DIRECT	GO:0016021~integral component of membrane	29	32.2222	0.00973178	ABCB1, KLRB1, PRF1, TARP, SLC4A4, SYNE1, IL18RAP, KLRC4-KLRK1, SLAMF6, ST8SIA6, KLRC1, ZNF566, ENPP5, PTGDR, KLRG1, TM4SF19, KLRC2, KLRC3, FCRL6, CD160, PTCH1, KLRC4, TGFBR3, OCLN, KLRF1, KLRD1, PHLDB2, IL18R1, TLR3	67	5163	18224	1.52779	0.616488	0.269283	0.269283
GOTERM_CC_DIRECT	GO:0005886~plasma membrane	25	27.7778	0.00780406	ABCB1, BNC2, KLRB1, PRF1, SLC4A4, IL18RAP, KLRC4-KLRK1, MYO6, SLAMF6, KLRC1, ENPP5, RGS9, PTGDR, KLRG1, YES1, KLRC2, CD160, PTCH1, CRTAM, OCLN, CATSPERB, KLRF1, KLRD1, PHLDB2, IL18R1	67	4121	18224	1.65008	0.535966	0.269283	0.269283
GOTERM_CC_DIRECT	GO:0009897~external side of plasma membrane	5	5.55556	0.00743081	TGFBR3, IFNG, FCRL6, KLRC4-KLRK1, KLRD1	67	213	18224	6.38498	0.518543	0.269283	0.269283
GOTERM_CC_DIRECT	GO:0043235~receptor complex	4	4.44444	0.0109912	TGFBR3, KLRC2, KLRD1, KLRC1	67	127	18224	8.56693	0.661454	0.269283	0.269283

## Sheet: Molecular function
Category	Term	Count	Ratio	PValue	Genes	List Total	Pop Hits	Pop Total	Fold Enrichment	Bonferroni	Benjamini	FDR
GOTERM_MF_DIRECT	GO:0005515~protein binding	38	42.2222	0.0474127	TBC1D19, ABCB1, CFH, PRF1, RHOBTB3, RORA, CST7, IKZF2, SLC4A4, NCALD, JAKMIP2, SYNE1, CCL4, KLRC4-KLRK1, MYO6, SLAMF6, KIF21A, KLRC1, SAMD3, PTGDR, KLRG1, YES1, KLRC2, CD160, PTCH1, GZMA, SH2D1A, SH2D1B, C1ORF21, TGFBR3, OCLN, PPP2R2B, CENPK, KLRD1, FAM20A, PHLDB2, IL18R1, TLR3	59	8785	16881	1.23762	0.9981	0.873748	0.860201
GOTERM_MF_DIRECT	GO:0030246~carbohydrate binding	8	8.88889	4.65633e-06	KLRB1, KLRC2, KLRC3, KLRC4-KLRK1, KLRF1, KLRD1, KLRC1, KLRG1	59	196	16881	11.6783	0.000600488	0.000600667	0.000591354
GOTERM_MF_DIRECT	GO:0004888~transmembrane signaling receptor activity	7	7.77778	9.04071e-05	KLRB1, KLRC2, KLRC3, KLRF1, KLRD1, KLRC1, TLR3	59	214	16881	9.35902	0.0115953	0.0029735	0.0029274
GOTERM_MF_DIRECT	GO:0004872~receptor activity	7	7.77778	9.76037e-05	IL18RAP, CD160, CRTAM, KLRC4-KLRK1, IL18R1, TLR3, KLRG1	59	217	16881	9.22963	0.0125125	0.0029735	0.0029274
GOTERM_MF_DIRECT	GO:0023024~MHC class I protein complex binding	3	3.33333	3.4729e-05	KLRC2, KLRD1, KLRC1	59	3	16881	286.119	0.00447009	0.00224002	0.00220529
GOTERM_MF_DIRECT	GO:1990405~protein antigen binding	3	3.33333	0.000115252	KLRC2, KLRD1, KLRC1	59	5	16881	171.671	0.0147584	0.0029735	0.0029274
GOTERM_MF_DIRECT	GO:0032393~MHC class I receptor activity	2	2.22222	0.0204416	CD160, KLRF1	59	6	16881	95.3729	0.930352	0.439495	0.432681

## Sheet: KEGG pathway
Category	Term	Count	Ratio	PValue	Genes	List Total	Pop Hits	Pop Total	Fold Enrichment	Bonferroni	Benjamini	FDR
KEGG_PATHWAY	hsa04612:Antigen processing and presentation	6	6.66667	9.62e-06	IFNG, KLRC2, KLRC3, KLRC4, KLRD1, KLRC1	28	76	6879	19.3957	0.000702	0.000702	0.000702
KEGG_PATHWAY	hsa04650:Natural killer cell mediated cytotoxicity	6	6.66667	9.54e-05	IFNG, SH2D1A, KLRC4-KLRK1, SH2D1B, PRF1, KLRD1	28	122	6879	12.0826	0.00694328	0.00348358	0.00348358
KEGG_PATHWAY	hsa05321:Inflammatory bowel disease (IBD)	4	4.44444	0.00191575	IL18RAP, IFNG, RORA, IL18R1	28	64	6879	15.3549	0.130628	0.0466167	0.0466167
KEGG_PATHWAY	hsa05144:Malaria	3	3.33333	0.015576	IFNG, KLRB1, KLRC4-KLRK1	28	49	6879	15.0415	0.682092	0.284261	0.284261
