# Supplementary material for: Identification of Potential Diagnostic Biomarkers From Circulating Cells During the Course of Sleep Deprivation-Related Myocardial Infarction Based on Bioinformatics Analyses
Source: Front Cardiovasc Med. 2022 Mar 17;9:843426. doi: 10.3389/fcvm.2022.843426 (PMC8969017; doi:10.3389/fcvm.2022.843426)
Supplement: Supplementary file 6 [file Table_4.XLSX]

## Sheet: Sheet1
Supplementary Table 4. Gene set enrichment analyses between high and low SYTL2 expression group in GSE59867 dataset
Terms enriched in low-SYTL2 expression group
Biological process (118 terms)
NAME	SIZE	ES	NES	NOM p-val	FDR q-val	FWER p-val	RANK AT MAX	LEADING EDGE
GOBP_KERATINIZATION	209	0.57249	1.8281	0	1	0.867	6972	tags=65%, list=30%, signal=91%
GOBP_NOTOCHORD_DEVELOPMENT	16	0.669351	1.79737	0.0021097	1	0.927	4449	tags=63%, list=19%, signal=77%
GOBP_NEURON_FATE_SPECIFICATION	27	0.691144	1.79584	0.0020202	1	0.927	5882	tags=78%, list=25%, signal=104%
GOBP_REGULATION_OF_CALCIUM_ION_DEPENDENT_EXOCYTOSIS	38	0.505023	1.77474	0.00421941	1	0.948	7900	tags=68%, list=34%, signal=103%
GOBP_GLOMERULAR_EPITHELIUM_DEVELOPMENT	24	0.584494	1.77365	0.00426439	1	0.948	6884	tags=67%, list=30%, signal=95%
GOBP_CORNIFICATION	110	0.522452	1.73897	0	1	0.973	8419	tags=65%, list=36%, signal=102%
GOBP_REGULATION_OF_KIDNEY_DEVELOPMENT	30	0.575491	1.7287	0.00404858	1	0.976	4641	tags=57%, list=20%, signal=71%
GOBP_NEGATIVE_REGULATION_OF_PEPTIDE_HORMONE_SECRETION	39	0.482786	1.72167	0.00606061	1	0.977	5685	tags=44%, list=24%, signal=58%
GOBP_NEUROMUSCULAR_PROCESS_CONTROLLING_BALANCE	41	0.509172	1.7113	0.0121951	1	0.984	7203	tags=63%, list=31%, signal=92%
GOBP_GLOMERULAR_EPITHELIAL_CELL_DIFFERENTIATION	21	0.583929	1.70849	0.0127932	1	0.988	6782	tags=67%, list=29%, signal=94%
GOBP_CELLULAR_RESPONSE_TO_RETINOIC_ACID	63	0.453929	1.70804	0.00211864	1	0.988	5264	tags=41%, list=23%, signal=53%
GOBP_ENTERIC_NERVOUS_SYSTEM_DEVELOPMENT	15	0.700102	1.70633	0.00817996	1	0.989	4012	tags=67%, list=17%, signal=80%
GOBP_KERATINOCYTE_DIFFERENTIATION	282	0.468953	1.70155	0	1	0.989	6972	tags=55%, list=30%, signal=78%
GOBP_REGULATION_OF_BRANCHING_INVOLVED_IN_URETERIC_BUD_MORPHOGENESIS	20	0.619554	1.69239	0.00819672	1	0.992	4570	tags=60%, list=20%, signal=75%
GOBP_SKIN_DEVELOPMENT	395	0.43118	1.68642	0.00201613	1	0.994	6972	tags=52%, list=30%, signal=73%
GOBP_NEGATIVE_REGULATION_OF_CELL_CYCLE_ARREST	22	0.471908	1.6839	0.0221328	1	0.996	1181	tags=23%, list=5%, signal=24%
GOBP_POSITIVE_REGULATION_OF_G_PROTEIN_COUPLED_RECEPTOR_SIGNALING_PATHWAY	24	0.583442	1.67382	0.0121951	1	0.998	5255	tags=63%, list=23%, signal=81%
GOBP_POSITIVE_REGULATION_OF_CALCIUM_ION_DEPENDENT_EXOCYTOSIS	17	0.584774	1.66658	0.0183299	1	0.999	7900	tags=82%, list=34%, signal=124%
GOBP_TRANSCYTOSIS	20	0.528997	1.66447	0.0275591	1	0.999	3601	tags=35%, list=15%, signal=41%
GOBP_DIENCEPHALON_DEVELOPMENT	71	0.480659	1.65803	0.0122449	1	0.999	4595	tags=45%, list=20%, signal=56%
GOBP_NEPHRON_TUBULE_FORMATION	17	0.670686	1.65562	0.00840336	1	0.999	4570	tags=76%, list=20%, signal=95%
GOBP_SPECIFICATION_OF_ANIMAL_ORGAN_IDENTITY	34	0.569741	1.65545	0.0183673	1	0.999	6043	tags=62%, list=26%, signal=83%
GOBP_NEUROMUSCULAR_PROCESS	86	0.435599	1.65242	0.0060241	1	0.999	7270	tags=53%, list=31%, signal=77%
GOBP_BLOOD_VESSEL_REMODELING	43	0.47833	1.64829	0.0134615	1	1	6906	tags=51%, list=30%, signal=73%
GOBP_EXCITATORY_SYNAPSE_ASSEMBLY	25	0.574042	1.64351	0.0103306	1	1	6750	tags=60%, list=29%, signal=84%
GOBP_SKELETAL_MUSCLE_ADAPTATION	23	0.50523	1.64074	0.0154143	1	1	2891	tags=30%, list=12%, signal=35%
GOBP_REGULATION_OF_ODONTOGENESIS	15	0.660792	1.63773	0.0204499	1	1	6782	tags=73%, list=29%, signal=103%
GOBP_RESPIRATORY_BURST	29	0.536804	1.63654	0.0429448	1	1	5027	tags=45%, list=22%, signal=57%
GOBP_COLLAGEN_FIBRIL_ORGANIZATION	52	0.512003	1.63493	0.0188285	1	1	6148	tags=60%, list=26%, signal=81%
GOBP_NEUROPEPTIDE_SIGNALING_PATHWAY	103	0.494787	1.6232	0.00842105	1	1	6944	tags=58%, list=30%, signal=83%
GOBP_SYNAPSE_MATURATION	23	0.533179	1.61828	0.0253906	1	1	6910	tags=61%, list=30%, signal=86%
GOBP_POSTSYNAPTIC_SIGNAL_TRANSDUCTION	33	0.466847	1.6168	0.0297872	1	1	5946	tags=55%, list=26%, signal=73%
GOBP_ADAPTATION_OF_SIGNALING_PATHWAY	18	0.551516	1.61478	0.0253165	1	1	3707	tags=44%, list=16%, signal=53%
GOBP_PEROXISOME_PROLIFERATOR_ACTIVATED_RECEPTOR_SIGNALING_PATHWAY	20	0.552364	1.61426	0.0364372	1	1	3347	tags=40%, list=14%, signal=47%
GOBP_REGULATION_OF_HEART_RATE_BY_CARDIAC_CONDUCTION	37	0.521373	1.61375	0.018595	1	1	5496	tags=51%, list=24%, signal=67%
GOBP_NEGATIVE_REGULATION_OF_STRIATED_MUSCLE_CELL_DIFFERENTIATION	35	0.510343	1.61325	0.0219124	1	1	8022	tags=66%, list=34%, signal=100%
GOBP_FEEDING_BEHAVIOR	91	0.445911	1.61226	0.0251046	1	1	6256	tags=51%, list=27%, signal=69%
GOBP_HEART_FIELD_SPECIFICATION	18	0.616823	1.61008	0.0297619	1	1	5680	tags=67%, list=24%, signal=88%
GOBP_PHASIC_SMOOTH_MUSCLE_CONTRACTION	21	0.522919	1.61004	0.0277228	1	1	6728	tags=67%, list=29%, signal=94%
GOBP_DOPAMINE_TRANSPORT	46	0.485089	1.60374	0.035124	1	1	8053	tags=63%, list=35%, signal=96%
GOBP_CALCIUM_ION_REGULATED_EXOCYTOSIS	60	0.42738	1.59579	0.0247934	1	1	7184	tags=53%, list=31%, signal=77%
GOBP_APOPTOTIC_PROCESS_INVOLVED_IN_DEVELOPMENT	34	0.509581	1.59335	0.0271967	1	1	8299	tags=74%, list=36%, signal=114%
GOBP_NEUROMUSCULAR_SYNAPTIC_TRANSMISSION	24	0.550484	1.58748	0.0275591	1	1	5006	tags=46%, list=21%, signal=58%
GOBP_EPIDERMIS_DEVELOPMENT	436	0.399028	1.58632	0.00206186	1	1	7021	tags=51%, list=30%, signal=71%
GOBP_POSITIVE_REGULATION_OF_ANIMAL_ORGAN_MORPHOGENESIS	30	0.573585	1.58071	0.0334728	1	1	4902	tags=57%, list=21%, signal=72%
GOBP_EPIDERMAL_CELL_DIFFERENTIATION	336	0.417784	1.5803	0.0246914	1	1	7007	tags=53%, list=30%, signal=74%
GOBP_LABYRINTHINE_LAYER_MORPHOGENESIS	19	0.688037	1.57525	0.0298805	1	1	1801	tags=47%, list=8%, signal=51%
GOBP_ICOSANOID_SECRETION	43	0.485262	1.57315	0.0181452	1	1	4788	tags=44%, list=21%, signal=56%
GOBP_CATECHOLAMINE_UPTAKE	17	0.578785	1.56932	0.0390456	1	1	4283	tags=41%, list=18%, signal=50%
GOBP_LEUKOTRIENE_METABOLIC_PROCESS	32	0.531949	1.56926	0.0391753	1	1	8496	tags=72%, list=36%, signal=113%
GOBP_REGULATION_OF_MORPHOGENESIS_OF_A_BRANCHING_STRUCTURE	48	0.463553	1.56874	0.0229167	1	1	5260	tags=48%, list=23%, signal=62%
GOBP_MESENCHYMAL_TO_EPITHELIAL_TRANSITION	19	0.590662	1.56721	0.0376569	1	1	4595	tags=63%, list=20%, signal=79%
GOBP_RESPONSE_TO_INTERLEUKIN_6	50	0.470406	1.56554	0.0279441	1	1	1862	tags=32%, list=8%, signal=35%
GOBP_POSITIVE_REGULATION_OF_AXONOGENESIS	77	0.414961	1.56487	0.0414201	0.995173	1	6984	tags=52%, list=30%, signal=74%
GOBP_NEURON_FATE_COMMITMENT	58	0.525249	1.56471	0.049896	0.983167	1	8200	tags=71%, list=35%, signal=109%
GOBP_RESPONSE_TO_ACIDIC_PH	25	0.509485	1.56385	0.041841	0.97684	1	8678	tags=68%, list=37%, signal=108%
GOBP_PRESYNAPSE_ORGANIZATION	49	0.484326	1.55931	0.0205339	1	1	6303	tags=43%, list=27%, signal=59%
GOBP_EPITHELIAL_STRUCTURE_MAINTENANCE	27	0.442669	1.55617	0.0255403	0.999366	1	5690	tags=48%, list=24%, signal=64%
GOBP_MOLTING_CYCLE	103	0.379243	1.55199	0.0240481	1	1	5465	tags=44%, list=23%, signal=57%
GOBP_RESPONSE_TO_PAIN	27	0.529471	1.54864	0.022541	1	1	6920	tags=59%, list=30%, signal=84%
GOBP_AXIS_ELONGATION	27	0.513725	1.54793	0.0434783	1	1	7415	tags=52%, list=32%, signal=76%
GOBP_LYMPH_VESSEL_MORPHOGENESIS	21	0.544751	1.54696	0.0274262	1	1	7297	tags=67%, list=31%, signal=97%
GOBP_COLUMNAR_CUBOIDAL_EPITHELIAL_CELL_DIFFERENTIATION	78	0.41244	1.54669	0.0201613	0.999204	1	7530	tags=55%, list=32%, signal=81%
GOBP_POTASSIUM_ION_HOMEOSTASIS	29	0.54219	1.54144	0.0384615	0.983581	1	4898	tags=59%, list=21%, signal=74%
GOBP_G_PROTEIN_COUPLED_RECEPTOR_SIGNALING_PATHWAY_COUPLED_TO_CYCLIC_NUCLEOTIDE_SECOND_MESSENGER	67	0.479362	1.54013	0.0201207	0.961186	1	6362	tags=60%, list=27%, signal=82%
GOBP_REGULATION_OF_HAIR_CYCLE	26	0.505344	1.5396	0.0480167	0.955182	1	5787	tags=58%, list=25%, signal=77%
GOBP_COLLATERAL_SPROUTING	22	0.5048	1.53859	0.043222	0.932785	1	7085	tags=55%, list=30%, signal=78%
GOBP_RENAL_VESICLE_DEVELOPMENT	19	0.617961	1.53824	0.0492813	0.925735	1	5761	tags=68%, list=25%, signal=91%
GOBP_REGULATION_OF_HAIR_FOLLICLE_DEVELOPMENT	17	0.567567	1.53657	0.0496894	0.918532	1	5023	tags=59%, list=22%, signal=75%
GOBP_NEGATIVE_REGULATION_OF_ORGANIC_ACID_TRANSPORT	20	0.616085	1.5326	0.0462185	0.919722	1	2285	tags=40%, list=10%, signal=44%
GOBP_EMBRYONIC_EYE_MORPHOGENESIS	32	0.451136	1.53203	0.0255403	0.91469	1	7265	tags=53%, list=31%, signal=77%
GOBP_MUSCLE_CELL_FATE_COMMITMENT	16	0.586265	1.53062	0.035343	0.907107	1	6945	tags=63%, list=30%, signal=89%
GOBP_SKELETAL_MUSCLE_CONTRACTION	43	0.416143	1.52862	0.0375	0.903871	1	5579	tags=42%, list=24%, signal=55%
GOBP_DENDRITIC_CELL_DIFFERENTIATION	47	0.545753	1.52761	0.0350877	0.894244	1	2019	tags=32%, list=9%, signal=35%
GOBP_ANTERIOR_POSTERIOR_AXIS_SPECIFICATION	46	0.447591	1.52448	0.041502	0.898277	1	7855	tags=63%, list=34%, signal=95%
GOBP_REGULATION_OF_OSTEOBLAST_PROLIFERATION	25	0.472669	1.52395	0.0449898	0.894006	1	8022	tags=60%, list=34%, signal=91%
GOBP_GASTRIC_ACID_SECRETION	17	0.565143	1.52362	0.046	0.888354	1	5097	tags=59%, list=22%, signal=75%
GOBP_MYELOID_DENDRITIC_CELL_DIFFERENTIATION	20	0.493783	1.52326	0.0470588	0.875404	1	1669	tags=30%, list=7%, signal=32%
GOBP_NEGATIVE_REGULATION_OF_WNT_SIGNALING_PATHWAY	205	0.325823	1.52138	0.010101	0.87956	1	5357	tags=31%, list=23%, signal=40%
GOBP_POTASSIUM_ION_IMPORT_ACROSS_PLASMA_MEMBRANE	46	0.44934	1.51858	0.0180361	0.889909	1	4008	tags=43%, list=17%, signal=52%
GOBP_RESPONSE_TO_ACETYLCHOLINE	28	0.443423	1.51605	0.0456432	0.897585	1	5946	tags=54%, list=26%, signal=72%
GOBP_POSITIVE_REGULATION_OF_HORMONE_SECRETION	121	0.365856	1.51551	0.0244399	0.893667	1	5216	tags=37%, list=22%, signal=48%
GOBP_POSITIVE_REGULATION_OF_SODIUM_ION_TRANSPORT	35	0.411845	1.51435	0.0360934	0.886621	1	5496	tags=43%, list=24%, signal=56%
GOBP_METANEPHRIC_NEPHRON_DEVELOPMENT	39	0.534129	1.51389	0.0408998	0.875665	1	6782	tags=64%, list=29%, signal=90%
GOBP_ACID_SECRETION	39	0.499239	1.51229	0.0402414	0.878271	1	5097	tags=51%, list=22%, signal=66%
GOBP_LYMPHANGIOGENESIS	17	0.539511	1.5111	0.0473251	0.865265	1	7297	tags=71%, list=31%, signal=103%
GOBP_MULTICELLULAR_ORGANISMAL_RESPONSE_TO_STRESS	67	0.431366	1.51095	0.0295359	0.859456	1	7266	tags=52%, list=31%, signal=76%
GOBP_MYOBLAST_DIFFERENTIATION	78	0.424435	1.50921	0.0371901	0.84343	1	7124	tags=49%, list=31%, signal=70%
GOBP_NEPHRON_EPITHELIUM_DEVELOPMENT	106	0.399659	1.50763	0.0392562	0.840162	1	6141	tags=51%, list=26%, signal=69%
GOBP_BRANCHING_MORPHOGENESIS_OF_AN_EPITHELIAL_TUBE	143	0.401731	1.50585	0.0366599	0.837998	1	7252	tags=55%, list=31%, signal=79%
GOBP_METANEPHROS_MORPHOGENESIS	31	0.524779	1.50453	0.0448065	0.839881	1	5761	tags=65%, list=25%, signal=86%
GOBP_SYNAPTIC_TRANSMISSION_DOPAMINERGIC	23	0.554574	1.49944	0.049569	0.840565	1	9234	tags=83%, list=40%, signal=137%
GOBP_EPITHELIAL_CELL_DIFFERENTIATION_INVOLVED_IN_KIDNEY_DEVELOPMENT	48	0.428312	1.49636	0.0393013	0.83523	1	6124	tags=50%, list=26%, signal=68%
GOBP_ICOSANOID_TRANSPORT	51	0.439912	1.49238	0.0437376	0.847317	1	4830	tags=41%, list=21%, signal=52%
GOBP_DEVELOPMENTAL_GROWTH_INVOLVED_IN_MORPHOGENESIS	220	0.337366	1.49029	0.0304878	0.842675	1	8300	tags=49%, list=36%, signal=76%
GOBP_NEURAL_CREST_CELL_MIGRATION	55	0.438322	1.48367	0.0284553	0.832174	1	7116	tags=58%, list=31%, signal=84%
GOBP_EXCRETION	59	0.456422	1.48115	0.0454545	0.830533	1	7159	tags=56%, list=31%, signal=81%
GOBP_NEGATIVE_REGULATION_OF_PEPTIDE_SECRETION	71	0.395746	1.47118	0.0270833	0.837434	1	5850	tags=38%, list=25%, signal=51%
GOBP_CRANIAL_NERVE_DEVELOPMENT	44	0.454208	1.46831	0.0291829	0.839032	1	6189	tags=52%, list=27%, signal=71%
GOBP_ODONTOGENESIS_OF_DENTIN_CONTAINING_TOOTH	82	0.443347	1.46782	0.0446247	0.837044	1	5267	tags=43%, list=23%, signal=55%
GOBP_CANONICAL_WNT_SIGNALING_PATHWAY	324	0.305314	1.46726	0.0142566	0.835614	1	5357	tags=31%, list=23%, signal=39%
GOBP_ENDOCHONDRAL_BONE_MORPHOGENESIS	51	0.387474	1.46398	0.035865	0.830614	1	6884	tags=49%, list=30%, signal=69%
GOBP_MORPHOGENESIS_OF_A_BRANCHING_STRUCTURE	186	0.374996	1.46017	0.0336634	0.834025	1	7265	tags=53%, list=31%, signal=77%
GOBP_REGULATION_OF_REGULATED_SECRETORY_PATHWAY	130	0.342468	1.4509	0.0487805	0.804857	1	7270	tags=48%, list=31%, signal=69%
GOBP_SKIN_EPIDERMIS_DEVELOPMENT	84	0.355437	1.44387	0.0408163	0.809981	1	5465	tags=42%, list=23%, signal=54%
GOBP_NEGATIVE_REGULATION_OF_HORMONE_SECRETION	58	0.410267	1.44025	0.0488798	0.792053	1	5761	tags=41%, list=25%, signal=55%
GOBP_DIGESTION	127	0.37991	1.43923	0.0440252	0.790018	1	7872	tags=55%, list=34%, signal=83%
GOBP_REGULATION_OF_ICOSANOID_SECRETION	19	0.577428	1.43007	0.0468432	0.788201	1	4788	tags=53%, list=21%, signal=66%
GOBP_REGIONALIZATION	318	0.331664	1.43	0.0486815	0.785257	1	7509	tags=52%, list=32%, signal=76%
GOBP_BONE_MORPHOGENESIS	88	0.356843	1.42225	0.0481172	0.806305	1	7271	tags=50%, list=31%, signal=72%
GOBP_SYNAPSE_ASSEMBLY	164	0.37413	1.41603	0.0283976	0.807212	1	8519	tags=58%, list=37%, signal=91%
GOBP_NEGATIVE_REGULATION_OF_SECRETION	152	0.370767	1.40889	0.0334728	0.798755	1	5947	tags=40%, list=26%, signal=54%
GOBP_POTASSIUM_ION_TRANSPORT	228	0.353119	1.40448	0.0392562	0.793201	1	7475	tags=53%, list=32%, signal=77%
GOBP_REGULATION_OF_WNT_SIGNALING_PATHWAY	353	0.273397	1.40266	0.0284553	0.793478	1	5744	tags=30%, list=25%, signal=39%
GOBP_POSITIVE_REGULATION_OF_REPRODUCTIVE_PROCESS	74	0.404817	1.40038	0.049569	0.778945	1	7268	tags=61%, list=31%, signal=88%
GOBP_REGULATION_OF_SYNAPSE_STRUCTURE_OR_ACTIVITY	205	0.314296	1.38026	0.0325671	0.779056	1	6169	tags=39%, list=26%, signal=53%
GOBP_CARDIAC_CONDUCTION	143	0.343246	1.36976	0.0495868	0.780738	1	4461	tags=33%, list=19%, signal=40%
GOBP_PEPTIDE_HORMONE_SECRETION	240	0.296108	1.34112	0.0496894	0.759133	1	5756	tags=36%, list=25%, signal=48%
Cellular component (10 terms)
NAME	SIZE	ES	NES	NOM p-val	FDR q-val	FWER p-val	RANK AT MAX	LEADING EDGE
GOCC_INTERMEDIATE_FILAMENT	187	0.521354	1.74725	0.00207039	1	0.969	6326	tags=56%, list=27%, signal=76%
GOCC_KERATIN_FILAMENT	83	0.614451	1.71246	0.0300601	1	0.984	4638	tags=60%, list=20%, signal=75%
GOCC_COLLAGEN_TRIMER	87	0.544501	1.6553	0.016632	1	0.999	6050	tags=63%, list=26%, signal=85%
GOCC_INTERMEDIATE_FILAMENT_CYTOSKELETON	225	0.440324	1.6523	0.0207469	1	0.999	5684	tags=47%, list=24%, signal=61%
GOCC_CORNIFIED_ENVELOPE	42	0.514813	1.59022	0.0203252	1	1	8083	tags=67%, list=35%, signal=102%
GOCC_MYOSIN_II_COMPLEX	19	0.558336	1.54133	0.0366599	0.973591	1	6157	tags=53%, list=26%, signal=71%
GOCC_GOLGI_LUMEN	95	0.465409	1.53824	0.0265306	0.916555	1	7913	tags=60%, list=34%, signal=90%
GOCC_POTASSIUM_CHANNEL_COMPLEX	97	0.448889	1.52775	0.0227273	0.901355	1	7248	tags=59%, list=31%, signal=85%
GOCC_MUSCLE_MYOSIN_COMPLEX	15	0.586345	1.47634	0.049896	0.827879	1	6157	tags=60%, list=26%, signal=81%
GOCC_COLLAGEN_CONTAINING_EXTRACELLULAR_MATRIX	412	0.363398	1.41156	0.029724	0.80415	1	7122	tags=51%, list=31%, signal=72%
Molecular function (28 terms)
NAME	SIZE	ES	NES	NOM p-val	FDR q-val	FWER p-val	RANK AT MAX	LEADING EDGE
GOMF_FRIZZLED_BINDING	37	0.529181	1.67265	0.0227273	1	0.998	5357	tags=49%, list=23%, signal=63%
GOMF_SODIUM_CHANNEL_ACTIVITY	43	0.514971	1.66314	0.012605	1	0.999	6652	tags=67%, list=29%, signal=94%
GOMF_NEUROPEPTIDE_RECEPTOR_ACTIVITY	44	0.566931	1.6488	0.0167364	1	1	6728	tags=66%, list=29%, signal=92%
GOMF_G_PROTEIN_COUPLED_AMINE_RECEPTOR_ACTIVITY	50	0.539655	1.62876	0.00833333	1	1	5423	tags=60%, list=23%, signal=78%
GOMF_PATTERN_RECOGNITION_RECEPTOR_ACTIVITY	23	0.668236	1.6137	0.0419162	1	1	5414	tags=65%, list=23%, signal=85%
GOMF_PHOSPHATIDYLINOSITOL_3_4_BISPHOSPHATE_BINDING	28	0.459432	1.60227	0.0261044	1	1	4538	tags=32%, list=19%, signal=40%
GOMF_ION_GATED_CHANNEL_ACTIVITY	42	0.514131	1.59769	0.0196078	1	1	6800	tags=55%, list=29%, signal=77%
GOMF_NEUROTRANSMITTER_BINDING	15	0.593811	1.58931	0.0301811	1	1	7709	tags=60%, list=33%, signal=90%
GOMF_RETINAL_BINDING	18	0.622151	1.58683	0.0244898	1	1	6406	tags=72%, list=27%, signal=100%
GOMF_POTASSIUM_ION_TRANSMEMBRANE_TRANSPORTER_ACTIVITY	149	0.442469	1.57345	0.0101215	1	1	7445	tags=62%, list=32%, signal=90%
GOMF_RETINOL_BINDING	16	0.627357	1.56772	0.0382294	1	1	6512	tags=75%, list=28%, signal=104%
GOMF_INSULIN_LIKE_GROWTH_FACTOR_BINDING	23	0.509596	1.56664	0.0289256	1	1	3049	tags=43%, list=13%, signal=50%
GOMF_CATION_CHLORIDE_SYMPORTER_ACTIVITY	17	0.569268	1.56495	0.0168421	1	1	3871	tags=47%, list=17%, signal=56%
GOMF_NARROW_PORE_CHANNEL_ACTIVITY	19	0.606035	1.55861	0.0346232	0.992637	1	7884	tags=79%, list=34%, signal=119%
GOMF_POTASSIUM_CHANNEL_ACTIVITY	117	0.452759	1.55046	0.0180723	1	1	7445	tags=64%, list=32%, signal=94%
GOMF_RECEPTOR_SERINE_THREONINE_KINASE_BINDING	26	0.550513	1.54534	0.0411523	0.986923	1	6782	tags=65%, list=29%, signal=92%
GOMF_CALCIUM_CHANNEL_REGULATOR_ACTIVITY	39	0.449179	1.53884	0.0262626	0.950566	1	5622	tags=36%, list=24%, signal=47%
GOMF_SEROTONIN_RECEPTOR_ACTIVITY	34	0.52638	1.52327	0.0325866	0.882854	1	6362	tags=68%, list=27%, signal=93%
GOMF_NEUROPEPTIDE_HORMONE_ACTIVITY	28	0.552033	1.51	0.0339367	0.845558	1	7464	tags=75%, list=32%, signal=110%
GOMF_CALCIUM_ACTIVATED_CATION_CHANNEL_ACTIVITY	25	0.514419	1.50861	0.0475248	0.840622	1	6496	tags=52%, list=28%, signal=72%
GOMF_NEUROTRANSMITTER_RECEPTOR_ACTIVITY	110	0.443748	1.49832	0.0250522	0.841081	1	8467	tags=64%, list=36%, signal=99%
GOMF_ISOPRENOID_BINDING	34	0.503112	1.48696	0.0458333	0.845407	1	6512	tags=59%, list=28%, signal=82%
GOMF_EXTRACELLULAR_MATRIX_STRUCTURAL_CONSTITUENT	166	0.411526	1.47649	0.0417537	0.831982	1	9441	tags=72%, list=41%, signal=120%
GOMF_ION_CHANNEL_REGULATOR_ACTIVITY	108	0.341238	1.45533	0.0376984	0.82599	1	6956	tags=43%, list=30%, signal=60%
GOMF_VOLTAGE_GATED_ION_CHANNEL_ACTIVITY	191	0.377601	1.45453	0.0469388	0.821968	1	6549	tags=50%, list=28%, signal=69%
GOMF_GATED_CHANNEL_ACTIVITY	327	0.371746	1.45124	0.0242915	0.80701	1	8467	tags=59%, list=36%, signal=91%
GOMF_CATION_CHANNEL_ACTIVITY	310	0.357946	1.42038	0.0409836	0.805619	1	8671	tags=60%, list=37%, signal=94%
GOMF_PASSIVE_TRANSMEMBRANE_TRANSPORTER_ACTIVITY	447	0.345756	1.40022	0.0350515	0.776999	1	8678	tags=59%, list=37%, signal=92%
KEGG pathway (2 items)
NAME	SIZE	ES	NES	NOM p-val	FDR q-val	FWER p-val	RANK AT MAX	LEADING EDGE
KEGG_MELANOGENESIS	100	0.393172	1.56708	0.021611	1	0.787	5549	tags=40%, list=24%, signal=52%
KEGG_MATURITY_ONSET_DIABETES_OF_THE_YOUNG	25	0.599946	1.63787	0.0302419	1	0.634	5789	tags=68%, list=25%, signal=90%

## Sheet: Sheet2
Supplementary Table 4. Gene set enrichment analyses between high- and low-SYTL2 expression group in GSE59867 dataset
Terms enriched in high-SYTL2 expression group
Biological process (168 terms)
NAME	SIZE	ES	NES	NOM p-val	FDR q-val	FWER p-val	RANK AT MAX	LEADING EDGE
GOBP_DNA_GEOMETRIC_CHANGE	107	-0.57678	-1.78633	0.00204499	0.862623	0.93	4431	tags=45%, list=19%, signal=55%
GOBP_POSITIVE_REGULATION_OF_TRANSCRIPTION_BY_RNA_POLYMERASE_I	22	-0.577673	-1.77367	0.00823045	0.74471	0.944	3803	tags=36%, list=16%, signal=43%
GOBP_RECOMBINATIONAL_REPAIR	125	-0.544424	-1.77078	0.00209644	0.658109	0.945	5339	tags=47%, list=23%, signal=61%
GOBP_DNA_CONFORMATION_CHANGE	260	-0.488018	-1.76838	0.00211416	0.630785	0.948	4811	tags=38%, list=21%, signal=48%
GOBP_BASE_EXCISION_REPAIR	39	-0.491229	-1.76351	0.0101833	0.527509	0.956	4964	tags=38%, list=21%, signal=49%
GOBP_REPLICATION_FORK_PROCESSING	34	-0.705064	-1.76306	0.00203666	0.503579	0.956	3330	tags=56%, list=14%, signal=65%
GOBP_DNA_RECOMBINATION	254	-0.488067	-1.76292	0	0.480335	0.956	5538	tags=43%, list=24%, signal=56%
GOBP_POSITIVE_REGULATION_OF_CELL_KILLING	59	-0.63303	-1.76083	0.00384615	0.468889	0.957	1637	tags=29%, list=7%, signal=31%
GOBP_DNA_DEPENDENT_DNA_REPLICATION	148	-0.575267	-1.75646	0.0083682	0.450301	0.964	4431	tags=46%, list=19%, signal=56%
GOBP_DOUBLE_STRAND_BREAK_REPAIR	225	-0.475307	-1.75314	0.00623701	0.430851	0.968	5538	tags=42%, list=24%, signal=54%
GOBP_P_BODY_ASSEMBLY	19	-0.510662	-1.75192	0.0216963	0.420061	0.969	6628	tags=37%, list=28%, signal=51%
GOBP_INTERSTRAND_CROSS_LINK_REPAIR	49	-0.635842	-1.73163	0.00829876	0.483303	0.981	5058	tags=59%, list=22%, signal=75%
GOBP_RNA_PHOSPHODIESTER_BOND_HYDROLYSIS_EXONUCLEOLYTIC	41	-0.472596	-1.72629	0.0143737	0.46082	0.982	4597	tags=37%, list=20%, signal=45%
GOBP_REGULATION_OF_CENTRIOLE_REPLICATION	18	-0.78906	-1.72534	0	0.437932	0.983	3707	tags=72%, list=16%, signal=86%
GOBP_DNA_DEPENDENT_DNA_REPLICATION_MAINTENANCE_OF_FIDELITY	43	-0.649453	-1.72455	0.00206186	0.428734	0.983	3330	tags=49%, list=14%, signal=57%
GOBP_ATP_DEPENDENT_CHROMATIN_REMODELING	71	-0.502469	-1.72344	0.00849257	0.422345	0.984	4953	tags=39%, list=21%, signal=50%
GOBP_CENTROSOME_DUPLICATION	66	-0.559312	-1.71683	0.00420168	0.42932	0.985	4905	tags=48%, list=21%, signal=61%
GOBP_CENTRIOLE_ASSEMBLY	40	-0.621186	-1.71497	0.00849257	0.426336	0.986	4842	tags=55%, list=21%, signal=69%
GOBP_IMMUNE_RESPONSE_TO_TUMOR_CELL	21	-0.652681	-1.71084	0	0.4336	0.989	757	tags=24%, list=3%, signal=25%
GOBP_REGULATION_OF_RESPONSE_TO_TUMOR_CELL	17	-0.685682	-1.70896	0.00390625	0.431054	0.99	757	tags=24%, list=3%, signal=24%
GOBP_PROTEIN_ADP_RIBOSYLATION	31	-0.508097	-1.70681	0.0165975	0.429753	0.992	4238	tags=32%, list=18%, signal=39%
GOBP_PROTEIN_DNA_COMPLEX_SUBUNIT_ORGANIZATION	198	-0.468455	-1.70661	0.00636943	0.420748	0.992	5679	tags=42%, list=24%, signal=55%
GOBP_PROTEIN_LOCALIZATION_TO_CILIUM	57	-0.561149	-1.70293	0.00423729	0.407986	0.993	3134	tags=37%, list=13%, signal=42%
GOBP_DNA_DOUBLE_STRAND_BREAK_PROCESSING	23	-0.689249	-1.69718	0	0.414613	0.993	5002	tags=70%, list=21%, signal=88%
GOBP_CILIARY_BASAL_BODY_PLASMA_MEMBRANE_DOCKING	94	-0.55363	-1.69569	0.00205339	0.412591	0.994	4807	tags=40%, list=21%, signal=51%
GOBP_CILIUM_ORGANIZATION	351	-0.441503	-1.68993	0.00204918	0.41831	0.994	4005	tags=30%, list=17%, signal=36%
GOBP_DNA_REPLICATION	265	-0.506408	-1.68956	0.00858369	0.411842	0.994	4593	tags=41%, list=20%, signal=50%
GOBP_NON_RECOMBINATIONAL_REPAIR	76	-0.441735	-1.68716	0.0188679	0.41317	0.994	5538	tags=38%, list=24%, signal=50%
GOBP_REGULATION_OF_DNA_REPLICATION	101	-0.516629	-1.68688	0.00884956	0.406473	0.994	4251	tags=42%, list=18%, signal=51%
GOBP_RESPONSE_TO_TUMOR_CELL	28	-0.568651	-1.68635	0.00400802	0.401177	0.994	757	tags=18%, list=3%, signal=18%
GOBP_MICROTUBULE_ORGANIZING_CENTER_ORGANIZATION	131	-0.503703	-1.68426	0.00826446	0.401905	0.996	4913	tags=40%, list=21%, signal=51%
GOBP_MACROMOLECULE_METHYLATION	271	-0.398804	-1.68364	0.00413223	0.397557	0.996	6352	tags=41%, list=27%, signal=55%
GOBP_TELOMERE_ORGANIZATION	142	-0.424721	-1.67967	0.0125523	0.398891	0.996	4768	tags=33%, list=20%, signal=41%
GOBP_PROTEIN_LOCALIZATION_TO_CYTOSKELETON	57	-0.454843	-1.67423	0.0127389	0.41332	0.997	4098	tags=30%, list=18%, signal=36%
GOBP_REGULATION_OF_DNA_RECOMBINATION	82	-0.460912	-1.67019	0.00603622	0.422867	0.998	5310	tags=39%, list=23%, signal=50%
GOBP_DNA_REPLICATION_INDEPENDENT_NUCLEOSOME_ORGANIZATION	35	-0.652614	-1.66885	0.00417537	0.414493	0.998	4760	tags=57%, list=20%, signal=72%
GOBP_REGULATION_OF_DNA_TEMPLATED_TRANSCRIPTION_ELONGATION	50	-0.335574	-1.6573	0.0390144	0.423141	1	6483	tags=38%, list=28%, signal=53%
GOBP_PROTEIN_LOCALIZATION_TO_CHROMOSOME	80	-0.526943	-1.65154	0.0251572	0.426968	1	6151	tags=46%, list=26%, signal=63%
GOBP_CHROMOSOME_LOCALIZATION	75	-0.504149	-1.6496	0.026694	0.42226	1	4388	tags=32%, list=19%, signal=39%
GOBP_REGULATION_OF_CELL_KILLING	94	-0.536368	-1.64863	0.00402414	0.420461	1	1637	tags=22%, list=7%, signal=24%
GOBP_BLASTOCYST_GROWTH	19	-0.651915	-1.64637	0.00831601	0.423802	1	5043	tags=63%, list=22%, signal=81%
GOBP_DNA_TEMPLATED_TRANSCRIPTION_ELONGATION	106	-0.38483	-1.64606	0.0309278	0.419413	1	6633	tags=41%, list=28%, signal=56%
GOBP_PROTEIN_PEPTIDYL_PROLYL_ISOMERIZATION	36	-0.486998	-1.63816	0.00595238	0.42249	1	3783	tags=39%, list=16%, signal=46%
GOBP_METAPHASE_PLATE_CONGRESSION	62	-0.53023	-1.63719	0.0274262	0.421081	1	4084	tags=32%, list=18%, signal=39%
GOBP_TRNA_METABOLIC_PROCESS	151	-0.540155	-1.63717	0.0167015	0.416136	1	5248	tags=50%, list=23%, signal=64%
GOBP_REGULATION_OF_CENTROSOME_CYCLE	43	-0.530497	-1.63701	0.0169133	0.411909	1	3707	tags=40%, list=16%, signal=47%
GOBP_REGULATION_OF_LEUKOCYTE_MEDIATED_CYTOTOXICITY	75	-0.560546	-1.63624	0.00400802	0.40469	1	1637	tags=24%, list=7%, signal=26%
GOBP_NUCLEOSOME_ASSEMBLY	65	-0.537623	-1.63453	0.0210526	0.39735	1	3749	tags=38%, list=16%, signal=46%
GOBP_PHOSPHATIDYLINOSITOL_BIOSYNTHETIC_PROCESS	114	-0.394924	-1.63171	0.00625	0.402981	1	6012	tags=39%, list=26%, signal=53%
GOBP_PROTEIN_LOCALIZATION_TO_GOLGI_APPARATUS	28	-0.471308	-1.63153	0.0351967	0.394887	1	1620	tags=18%, list=7%, signal=19%
GOBP_TRANSCRIPTION_BY_RNA_POLYMERASE_I	58	-0.457929	-1.62793	0.0252632	0.398737	1	6039	tags=45%, list=26%, signal=60%
GOBP_DNA_PACKAGING	155	-0.43807	-1.62392	0.0261438	0.408415	1	4811	tags=35%, list=21%, signal=44%
GOBP_RNA_MODIFICATION	155	-0.484689	-1.62225	0.0191083	0.406049	1	5789	tags=48%, list=25%, signal=63%
GOBP_HISTONE_EXCHANGE	40	-0.614977	-1.62187	0.0189076	0.403356	1	4953	tags=58%, list=21%, signal=73%
GOBP_NEGATIVE_REGULATION_OF_ORGANELLE_ASSEMBLY	39	-0.47358	-1.62148	0.0223124	0.400732	1	3449	tags=28%, list=15%, signal=33%
GOBP_PROTEIN_K63_LINKED_DEUBIQUITINATION	30	-0.507472	-1.6214	0.0289256	0.397111	1	6392	tags=47%, list=27%, signal=64%
GOBP_METHYLATION	320	-0.369102	-1.62064	0.0105708	0.395687	1	6037	tags=37%, list=26%, signal=49%
GOBP_RNA_METHYLATION	73	-0.56724	-1.61907	0.0232068	0.393122	1	5770	tags=55%, list=25%, signal=73%
GOBP_PROTEIN_TRANSPORT_ALONG_MICROTUBULE	64	-0.575278	-1.61518	0.0260521	0.391753	1	4181	tags=41%, list=18%, signal=49%
GOBP_NUCLEOTIDE_EXCISION_REPAIR	106	-0.435568	-1.61224	0.0488798	0.38744	1	6379	tags=43%, list=27%, signal=59%
GOBP_NATURAL_KILLER_CELL_MEDIATED_IMMUNITY	63	-0.607816	-1.60995	0.0161943	0.391693	1	1189	tags=27%, list=5%, signal=28%
GOBP_NUCLEOTIDE_EXCISION_REPAIR_DNA_DAMAGE_RECOGNITION	23	-0.522249	-1.60918	0.0457256	0.387613	1	7735	tags=61%, list=33%, signal=91%
GOBP_ERROR_FREE_TRANSLESION_SYNTHESIS	21	-0.617043	-1.60685	0.0263692	0.388327	1	4964	tags=52%, list=21%, signal=66%
GOBP_ACETYL_COA_METABOLIC_PROCESS	38	-0.419445	-1.60624	0.0159363	0.387071	1	6273	tags=47%, list=27%, signal=65%
GOBP_NUCLEOSOME_ORGANIZATION	102	-0.438214	-1.60477	0.0295983	0.388515	1	4356	tags=32%, list=19%, signal=40%
GOBP_REGULATION_OF_CELL_CYCLE_G2_M_PHASE_TRANSITION	210	-0.456116	-1.60127	0.0290456	0.396354	1	5159	tags=36%, list=22%, signal=46%
GOBP_MALE_MEIOTIC_NUCLEAR_DIVISION	42	-0.522215	-1.60123	0.0103734	0.393167	1	3342	tags=29%, list=14%, signal=33%
GOBP_NCRNA_METABOLIC_PROCESS	430	-0.447167	-1.5991	0.0446247	0.394053	1	5272	tags=39%, list=23%, signal=50%
GOBP_CELL_CYCLE_G2_M_PHASE_TRANSITION	265	-0.432408	-1.59858	0.0251046	0.386495	1	5159	tags=34%, list=22%, signal=43%
GOBP_TRNA_PROCESSING	120	-0.542525	-1.59743	0.0292887	0.384102	1	5248	tags=49%, list=23%, signal=63%
GOBP_REGULATION_OF_NATURAL_KILLER_CELL_MEDIATED_IMMUNITY	46	-0.678549	-1.59541	0.0181087	0.381629	1	1637	tags=35%, list=7%, signal=37%
GOBP_REGULATION_OF_DNA_DEPENDENT_DNA_REPLICATION	46	-0.583406	-1.59513	0.0491453	0.379551	1	4219	tags=46%, list=18%, signal=56%
GOBP_POSITIVE_REGULATION_OF_NATURAL_KILLER_CELL_MEDIATED_CYTOTOXICITY	24	-0.776851	-1.59509	0.0193798	0.376868	1	757	tags=42%, list=3%, signal=43%
GOBP_DNA_STRAND_ELONGATION	25	-0.62427	-1.59336	0.0289256	0.379293	1	5464	tags=64%, list=23%, signal=84%
GOBP_ESTABLISHMENT_OF_RNA_LOCALIZATION	189	-0.37367	-1.59283	0.0362903	0.378145	1	7717	tags=50%, list=33%, signal=74%
GOBP_REGULATION_OF_TRANSCRIPTION_BY_RNA_POLYMERASE_I	29	-0.447426	-1.59202	0.0408998	0.375309	1	5994	tags=38%, list=26%, signal=51%
GOBP_REGULATION_OF_TRANSCRIPTION_BY_RNA_POLYMERASE_III	23	-0.484467	-1.5908	0.03125	0.376351	1	4013	tags=43%, list=17%, signal=52%
GOBP_N_TERMINAL_PROTEIN_AMINO_ACID_MODIFICATION	27	-0.400702	-1.59071	0.0342052	0.373926	1	5771	tags=44%, list=25%, signal=59%
GOBP_CELL_CYCLE_CHECKPOINT	197	-0.470303	-1.58956	0.0400891	0.374663	1	3894	tags=30%, list=17%, signal=36%
GOBP_CELL_CYCLE_DNA_REPLICATION	63	-0.575375	-1.58943	0.0382979	0.369813	1	4405	tags=48%, list=19%, signal=59%
GOBP_GLUTAMINE_METABOLIC_PROCESS	21	-0.570781	-1.58759	0.022869	0.365048	1	5733	tags=62%, list=25%, signal=82%
GOBP_MATURATION_OF_5_8S_RRNA_FROM_TRICISTRONIC_RRNA_TRANSCRIPT_SSU_RRNA_5_8S_RRNA_LSU_RRNA	24	-0.627184	-1.58543	0.0300601	0.357164	1	4813	tags=50%, list=21%, signal=63%
GOBP_MITOTIC_RECOMBINATION	23	-0.626344	-1.58313	0.00826446	0.361446	1	5080	tags=57%, list=22%, signal=72%
GOBP_RIBONUCLEOSIDE_MONOPHOSPHATE_METABOLIC_PROCESS	54	-0.427347	-1.58292	0.033195	0.359739	1	5237	tags=31%, list=22%, signal=41%
GOBP_PROTEIN_LOCALIZATION_TO_KINETOCHORE	17	-0.786341	-1.57776	0.00636943	0.370707	1	2668	tags=59%, list=11%, signal=66%
GOBP_MRNA_METHYLATION	15	-0.561583	-1.57767	0.0262582	0.368535	1	5641	tags=60%, list=24%, signal=79%
GOBP_REGULATION_OF_CELL_CYCLE_CHECKPOINT	30	-0.594226	-1.57588	0.0252101	0.371239	1	2619	tags=33%, list=11%, signal=38%
GOBP_INTRACILIARY_TRANSPORT_INVOLVED_IN_CILIUM_ASSEMBLY	38	-0.674056	-1.57583	0.0182556	0.369065	1	4005	tags=58%, list=17%, signal=70%
GOBP_TELOMERE_CAPPING	38	-0.41031	-1.57576	0.0352423	0.366909	1	4633	tags=32%, list=20%, signal=39%
GOBP_NEGATIVE_REGULATION_OF_I_KAPPAB_KINASE_NF_KAPPAB_SIGNALING	46	-0.448238	-1.57463	0.0182556	0.36549	1	3408	tags=30%, list=15%, signal=36%
GOBP_POSITIVE_REGULATION_OF_LEUKOCYTE_MEDIATED_IMMUNITY	115	-0.472644	-1.57274	0.010142	0.368807	1	1637	tags=20%, list=7%, signal=21%
GOBP_CENTROMERE_COMPLEX_ASSEMBLY	37	-0.688973	-1.57137	0.017094	0.370514	1	4356	tags=59%, list=19%, signal=73%
GOBP_NON_MOTILE_CILIUM_ASSEMBLY	50	-0.565581	-1.56904	0.0471311	0.364292	1	4639	tags=46%, list=20%, signal=57%
GOBP_TELOMERE_MAINTENANCE_VIA_SEMI_CONSERVATIVE_REPLICATION	27	-0.546188	-1.56727	0.0248963	0.36082	1	4964	tags=48%, list=21%, signal=61%
GOBP_REGULATION_OF_TRANSPOSITION	23	-0.595196	-1.56483	0.0221328	0.365535	1	5486	tags=52%, list=24%, signal=68%
GOBP_MEMBRANE_DOCKING	179	-0.387858	-1.5644	0.0198807	0.364713	1	5201	tags=28%, list=22%, signal=36%
GOBP_INTRACILIARY_TRANSPORT	49	-0.627162	-1.5641	0.0327869	0.363464	1	4181	tags=49%, list=18%, signal=60%
GOBP_DNA_INTEGRITY_CHECKPOINT	146	-0.458985	-1.56202	0.043379	0.361434	1	6396	tags=45%, list=27%, signal=62%
GOBP_ERROR_PRONE_TRANSLESION_SYNTHESIS	21	-0.645795	-1.56085	0.0438247	0.363002	1	5500	tags=62%, list=24%, signal=81%
GOBP_CYTOSKELETON_DEPENDENT_INTRACELLULAR_TRANSPORT	182	-0.384996	-1.5593	0.0411765	0.363143	1	4315	tags=25%, list=19%, signal=31%
GOBP_REGULATION_OF_EXOSOMAL_SECRETION	15	-0.537687	-1.55896	0.0426357	0.362175	1	17	tags=7%, list=0%, signal=7%
GOBP_LEUKOCYTE_MEDIATED_CYTOTOXICITY	105	-0.474076	-1.5588	0.0163599	0.360737	1	1637	tags=20%, list=7%, signal=21%
GOBP_NUCLEAR_CHROMOSOME_SEGREGATION	240	-0.479172	-1.55815	0.0433839	0.358648	1	5352	tags=38%, list=23%, signal=49%
GOBP_DNA_STRAND_ELONGATION_INVOLVED_IN_DNA_REPLICATION	19	-0.664606	-1.55776	0.041841	0.35776	1	5464	tags=63%, list=23%, signal=82%
GOBP_PROTEIN_METHYLATION	150	-0.332414	-1.55657	0.0330578	0.35546	1	6205	tags=36%, list=27%, signal=49%
GOBP_TRNA_METHYLATION	37	-0.620325	-1.55611	0.0338983	0.354785	1	5770	tags=59%, list=25%, signal=79%
GOBP_POSITIVE_REGULATION_OF_NATURAL_KILLER_CELL_MEDIATED_IMMUNITY	29	-0.752483	-1.55561	0.0275049	0.354261	1	1637	tags=45%, list=7%, signal=48%
GOBP_TRANSPOSITION	27	-0.568214	-1.55536	0.0225873	0.353121	1	5486	tags=52%, list=24%, signal=68%
GOBP_CHROMATIN_ASSEMBLY_OR_DISASSEMBLY	138	-0.393963	-1.55433	0.0462185	0.352426	1	4811	tags=31%, list=21%, signal=39%
GOBP_SOMATIC_DIVERSIFICATION_OF_IMMUNOGLOBULINS	57	-0.429673	-1.55368	0.0379242	0.352396	1	6322	tags=44%, list=27%, signal=60%
GOBP_DNA_MODIFICATION	117	-0.388272	-1.55152	0.0102249	0.356561	1	3047	tags=20%, list=13%, signal=23%
GOBP_ACTIN_FILAMENT_BASED_TRANSPORT	21	-0.53706	-1.55129	0.0291262	0.355463	1	918	tags=14%, list=4%, signal=15%
GOBP_SOMATIC_DIVERSIFICATION_OF_IMMUNE_RECEPTORS_VIA_SOMATIC_MUTATION	15	-0.605486	-1.55115	0.0434783	0.354114	1	4541	tags=47%, list=19%, signal=58%
GOBP_HISTONE_H4_K16_ACETYLATION	21	-0.480739	-1.54836	0.0451745	0.358055	1	7189	tags=62%, list=31%, signal=89%
GOBP_MICROTUBULE_BASED_TRANSPORT	172	-0.401868	-1.54747	0.0440882	0.355166	1	4315	tags=27%, list=19%, signal=33%
GOBP_REGULATION_OF_DNA_METABOLIC_PROCESS	318	-0.329151	-1.5401	0.00424628	0.362909	1	5310	tags=30%, list=23%, signal=38%
GOBP_SOMATIC_DIVERSIFICATION_OF_IMMUNE_RECEPTORS	67	-0.434906	-1.53796	0.0444444	0.363723	1	5538	tags=39%, list=24%, signal=51%
GOBP_PROTEIN_LOCALIZATION_TO_CHROMOSOME_CENTROMERIC_REGION	23	-0.704218	-1.53686	0.0342612	0.36492	1	2668	tags=43%, list=11%, signal=49%
GOBP_PROTEIN_CONTAINING_COMPLEX_LOCALIZATION	267	-0.349386	-1.53532	0.0265306	0.36742	1	5406	tags=31%, list=23%, signal=40%
GOBP_NEGATIVE_REGULATION_OF_UBIQUITIN_PROTEIN_TRANSFERASE_ACTIVITY	16	-0.621509	-1.5333	0.0365854	0.366346	1	1415	tags=31%, list=6%, signal=33%
GOBP_CHROMOSOME_ORGANIZATION_INVOLVED_IN_MEIOTIC_CELL_CYCLE	51	-0.562713	-1.53199	0.0234542	0.368258	1	2369	tags=29%, list=10%, signal=33%
GOBP_SOMATIC_RECOMBINATION_OF_IMMUNOGLOBULIN_GENE_SEGMENTS	48	-0.446659	-1.53056	0.0450098	0.368961	1	5538	tags=42%, list=24%, signal=55%
GOBP_SIGNAL_TRANSDUCTION_BY_P53_CLASS_MEDIATOR	253	-0.34845	-1.52996	0.0246085	0.368959	1	6658	tags=39%, list=29%, signal=54%
GOBP_TRNA_MODIFICATION	83	-0.562093	-1.52916	0.0365591	0.363088	1	5248	tags=51%, list=23%, signal=65%
GOBP_IMMUNOLOGICAL_MEMORY_PROCESS	17	-0.580439	-1.52397	0.0329457	0.366254	1	570	tags=18%, list=2%, signal=18%
GOBP_PYRIMIDINE_CONTAINING_COMPOUND_METABOLIC_PROCESS	80	-0.40513	-1.52357	0.0184805	0.364274	1	3797	tags=28%, list=16%, signal=33%
GOBP_CHROMATIN_REMODELING_AT_CENTROMERE	28	-0.672466	-1.52102	0.0253165	0.365042	1	3742	tags=57%, list=16%, signal=68%
GOBP_NUCLEIC_ACID_PHOSPHODIESTER_BOND_HYDROLYSIS	283	-0.361572	-1.51645	0.0289256	0.371333	1	5218	tags=34%, list=22%, signal=43%
GOBP_TELOMERE_MAINTENANCE_VIA_RECOMBINATION	15	-0.64067	-1.51628	0.0355649	0.36877	1	2369	tags=47%, list=10%, signal=52%
GOBP_KINETOCHORE_ORGANIZATION	20	-0.774381	-1.5145	0.0283224	0.370556	1	2377	tags=60%, list=10%, signal=67%
GOBP_HOMOLOGOUS_RECOMBINATION	52	-0.537238	-1.50966	0.0260304	0.376026	1	5648	tags=52%, list=24%, signal=68%
GOBP_BRAIN_MORPHOGENESIS	35	-0.443015	-1.509	0.0362173	0.376278	1	1888	tags=26%, list=8%, signal=28%
GOBP_ASPARTATE_FAMILY_AMINO_ACID_BIOSYNTHETIC_PROCESS	21	-0.547024	-1.50258	0.0386965	0.383245	1	5979	tags=67%, list=26%, signal=90%
GOBP_REGULATION_OF_SIGNAL_TRANSDUCTION_BY_P53_CLASS_MEDIATOR	169	-0.343565	-1.50101	0.0472103	0.381557	1	5560	tags=34%, list=24%, signal=44%
GOBP_SPECIFICATION_OF_SYMMETRY	123	-0.316025	-1.49887	0.004158	0.378996	1	2085	tags=18%, list=9%, signal=20%
GOBP_GOLGI_TO_PLASMA_MEMBRANE_TRANSPORT	56	-0.303092	-1.49467	0.039823	0.381879	1	5033	tags=30%, list=22%, signal=39%
GOBP_PIRNA_METABOLIC_PROCESS	17	-0.585466	-1.49279	0.0305499	0.376284	1	658	tags=18%, list=3%, signal=18%
GOBP_REGULATION_OF_UBIQUITIN_PROTEIN_TRANSFERASE_ACTIVITY	51	-0.397269	-1.48878	0.0481172	0.382573	1	5130	tags=31%, list=22%, signal=40%
GOBP_POSITIVE_REGULATION_OF_DNA_METABOLIC_PROCESS	181	-0.311883	-1.48657	0.0169492	0.383196	1	5137	tags=28%, list=22%, signal=35%
GOBP_NUCLEOTIDE_SUGAR_METABOLIC_PROCESS	35	-0.499817	-1.48436	0.0491159	0.386481	1	2879	tags=29%, list=12%, signal=33%
GOBP_REGULATION_OF_INTRACELLULAR_PROTEIN_TRANSPORT	235	-0.271881	-1.48154	0.018	0.392309	1	4474	tags=20%, list=19%, signal=25%
GOBP_POSITIVE_REGULATION_OF_DNA_RECOMBINATION	37	-0.424559	-1.48085	0.0415842	0.391539	1	4977	tags=32%, list=21%, signal=41%
GOBP_THIOESTER_BIOSYNTHETIC_PROCESS	50	-0.412058	-1.48015	0.04158	0.390713	1	6273	tags=44%, list=27%, signal=60%
GOBP_NUCLEOSIDE_METABOLIC_PROCESS	98	-0.372535	-1.47846	0.0161616	0.386395	1	5443	tags=35%, list=23%, signal=45%
GOBP_CELL_KILLING	165	-0.427548	-1.47597	0.0255403	0.381748	1	803	tags=14%, list=3%, signal=14%
GOBP_NUCLEOBASE_CONTAINING_COMPOUND_TRANSPORT	241	-0.319869	-1.47554	0.0469388	0.381685	1	7473	tags=45%, list=32%, signal=65%
GOBP_POSITIVE_REGULATION_OF_INTRACELLULAR_PROTEIN_TRANSPORT	173	-0.274991	-1.47002	0.0246407	0.387787	1	4424	tags=20%, list=19%, signal=24%
GOBP_GLYCOSYL_COMPOUND_METABOLIC_PROCESS	123	-0.374586	-1.46746	0.0163934	0.386154	1	5443	tags=36%, list=23%, signal=46%
GOBP_RESPONSE_TO_IONIZING_RADIATION	133	-0.364965	-1.46701	0.0413943	0.386046	1	6322	tags=40%, list=27%, signal=54%
GOBP_MEIOSIS_I_CELL_CYCLE_PROCESS	104	-0.491735	-1.46538	0.0418502	0.384502	1	5724	tags=45%, list=25%, signal=60%
GOBP_REGULATION_OF_LYMPHOCYTE_MEDIATED_IMMUNITY	147	-0.423402	-1.46055	0.018	0.391106	1	1637	tags=18%, list=7%, signal=19%
GOBP_RESPONSE_TO_X_RAY	31	-0.494425	-1.45991	0.0452586	0.391556	1	5884	tags=52%, list=25%, signal=69%
GOBP_THIOESTER_METABOLIC_PROCESS	99	-0.358018	-1.45838	0.0337302	0.394557	1	6273	tags=36%, list=27%, signal=50%
GOBP_POSITIVE_REGULATION_OF_INTRACELLULAR_TRANSPORT	209	-0.273408	-1.44859	0.0298507	0.400482	1	4811	tags=21%, list=21%, signal=26%
GOBP_NEGATIVE_REGULATION_OF_DNA_METABOLIC_PROCESS	103	-0.318417	-1.44448	0.0443038	0.404088	1	5080	tags=29%, list=22%, signal=37%
GOBP_MEIOTIC_CELL_CYCLE	220	-0.416576	-1.44447	0.0438597	0.403052	1	5486	tags=38%, list=24%, signal=49%
GOBP_IMMUNOGLOBULIN_PRODUCTION_INVOLVED_IN_IMMUNOGLOBULIN_MEDIATED_IMMUNE_RESPONSE	48	-0.427615	-1.44237	0.0488798	0.403001	1	5058	tags=35%, list=22%, signal=45%
GOBP_RIBONUCLEOSIDE_METABOLIC_PROCESS	68	-0.395567	-1.44041	0.030426	0.403605	1	5443	tags=37%, list=23%, signal=48%
GOBP_MICROTUBULE_BASED_MOVEMENT	326	-0.340432	-1.43227	0.0368098	0.406618	1	4627	tags=26%, list=20%, signal=32%
GOBP_PROTEIN_PHOSPHOPANTETHEINYLATION	295	-0.267424	-1.4312	0.0240964	0.407346	1	3756	tags=21%, list=16%, signal=24%
GOBP_DEPHOSPHORYLATION	447	-0.247441	-1.42917	0.0100402	0.407446	1	4578	tags=21%, list=20%, signal=26%
GOBP_REGULATION_OF_RESPONSE_TO_DNA_DAMAGE_STIMULUS	196	-0.298738	-1.42737	0.0485651	0.405981	1	5560	tags=30%, list=24%, signal=39%
GOBP_DNA_METHYLATION_OR_DEMETHYLATION	96	-0.376883	-1.42183	0.0391753	0.409126	1	2939	tags=18%, list=13%, signal=20%
GOBP_REGULATION_OF_MICROTUBULE_BASED_PROCESS	210	-0.292108	-1.39574	0.0250522	0.428214	1	4053	tags=21%, list=17%, signal=26%
GOBP_REGULATION_OF_LEUKOCYTE_MEDIATED_IMMUNITY	198	-0.361713	-1.38385	0.0338645	0.439832	1	1637	tags=15%, list=7%, signal=16%
GOBP_REGULATION_OF_INTRACELLULAR_TRANSPORT	328	-0.23682	-1.3728	0.0292887	0.442632	1	4811	tags=20%, list=21%, signal=25%
GOBP_POSITIVE_REGULATION_OF_IMMUNE_EFFECTOR_PROCESS	205	-0.33653	-1.35245	0.0371134	0.466408	1	2186	tags=15%, list=9%, signal=16%
GOBP_ANATOMICAL_STRUCTURE_HOMEOSTASIS	427	-0.237579	-1.26671	0.0493827	0.54954	1	4693	tags=23%, list=20%, signal=28%
Cellular component (41 terms)
NAME	SIZE	ES	NES	NOM p-val	FDR q-val	FWER p-val	RANK AT MAX	LEADING EDGE
GOCC_TRANSCRIPTION_ELONGATION_FACTOR_COMPLEX	47	-0.450023	-1.82501	0.0021692	0.999272	0.884	6466	tags=43%, list=28%, signal=59%
GOCC_SITE_OF_DOUBLE_STRAND_BREAK	60	-0.444207	-1.77217	0.00817996	0.698219	0.944	6389	tags=52%, list=27%, signal=71%
GOCC_SITE_OF_DNA_DAMAGE	79	-0.431948	-1.76763	0.00205761	0.596603	0.949	6389	tags=49%, list=27%, signal=68%
GOCC_CHROMOSOME_TELOMERIC_REGION	131	-0.473652	-1.76379	0.002079	0.554776	0.955	6619	tags=51%, list=28%, signal=71%
GOCC_PROTEIN_ACETYLTRANSFERASE_COMPLEX	90	-0.382932	-1.75613	0.022449	0.434134	0.965	7214	tags=49%, list=31%, signal=71%
GOCC_NUCLEAR_CHROMOSOME	208	-0.518893	-1.75065	0.004329	0.410242	0.969	5108	tags=39%, list=22%, signal=50%
GOCC_PERICENTRIOLAR_MATERIAL	19	-0.680608	-1.72924	0.00617284	0.478016	0.981	6337	tags=74%, list=27%, signal=101%
GOCC_RNA_POLYMERASE_COMPLEX	98	-0.471746	-1.72851	0.0102249	0.465862	0.981	6658	tags=48%, list=29%, signal=67%
GOCC_CENTRIOLAR_SATELLITE	103	-0.460282	-1.70432	0.00208333	0.411357	0.993	3415	tags=31%, list=15%, signal=36%
GOCC_CHROMOSOMAL_REGION	302	-0.510111	-1.70174	0.00652174	0.404071	0.993	6084	tags=48%, list=26%, signal=65%
GOCC_CENTRIOLE	126	-0.532917	-1.69393	0.00207039	0.41083	0.994	3707	tags=34%, list=16%, signal=40%
GOCC_RNA_POLYMERASE_II_HOLOENZYME	73	-0.4688	-1.66362	0.0146751	0.423276	0.999	6800	tags=47%, list=29%, signal=66%
GOCC_CONDENSED_CHROMOSOME	192	-0.520111	-1.6634	0.00441501	0.417971	0.999	5712	tags=47%, list=25%, signal=62%
GOCC_IMMUNOLOGICAL_SYNAPSE	40	-0.51773	-1.66266	0.0438247	0.414712	0.999	4693	tags=38%, list=20%, signal=47%
GOCC_REPLICATION_FORK	60	-0.567688	-1.65471	0.00847458	0.427164	1	5090	tags=53%, list=22%, signal=68%
GOCC_NUCLEAR_PORE	72	-0.45839	-1.65226	0.0207469	0.430383	1	5678	tags=40%, list=24%, signal=53%
GOCC_CHROMOSOME_CENTROMERIC_REGION	182	-0.545602	-1.65151	0.0133333	0.42123	1	5704	tags=49%, list=24%, signal=65%
GOCC_UBIQUITIN_LIGASE_COMPLEX	273	-0.311075	-1.61863	0.00409836	0.390815	1	6626	tags=38%, list=28%, signal=53%
GOCC_SPINDLE_MICROTUBULE	67	-0.53926	-1.61437	0.0253165	0.390853	1	5159	tags=37%, list=22%, signal=48%
GOCC_CLATHRIN_COAT	44	-0.324691	-1.59896	0.0166667	0.388211	1	336	tags=7%, list=1%, signal=7%
GOCC_KINETOCHORE	127	-0.542303	-1.59676	0.0306346	0.380251	1	5704	tags=48%, list=24%, signal=63%
GOCC_SPINDLE_POLE	156	-0.46092	-1.58949	0.0318471	0.372248	1	5345	tags=40%, list=23%, signal=51%
GOCC_CONDENSED_NUCLEAR_CHROMOSOME	78	-0.54203	-1.58939	0.00686499	0.367418	1	3456	tags=35%, list=15%, signal=41%
GOCC_MITOTIC_SPINDLE_POLE	33	-0.592926	-1.58916	0.0263736	0.365509	1	5151	tags=55%, list=22%, signal=70%
GOCC_TRANSFERASE_COMPLEX_TRANSFERRING_PHOSPHORUS_CONTAINING_GROUPS	240	-0.349247	-1.58711	0.0206612	0.359029	1	6557	tags=39%, list=28%, signal=54%
GOCC_PERICENTRIC_HETEROCHROMATIN	18	-0.554244	-1.58619	0.0336842	0.359547	1	3580	tags=39%, list=15%, signal=46%
GOCC_CILIARY_TIP	44	-0.572627	-1.575	0.0240964	0.366716	1	4005	tags=43%, list=17%, signal=52%
GOCC_CONDENSED_CHROMOSOME_CENTROMERIC_REGION	105	-0.535326	-1.57024	0.0438597	0.367222	1	5704	tags=50%, list=24%, signal=65%
GOCC_NUCLEAR_PERIPHERY	127	-0.355824	-1.5675	0.0223124	0.364458	1	6075	tags=35%, list=26%, signal=48%
GOCC_CARBOXY_TERMINAL_DOMAIN_PROTEIN_KINASE_COMPLEX	19	-0.553849	-1.564	0.0430108	0.36174	1	6557	tags=58%, list=28%, signal=80%
GOCC_CILIARY_BASAL_BODY	134	-0.426958	-1.54935	0.014	0.357363	1	4005	tags=29%, list=17%, signal=35%
GOCC_MITOTIC_SPINDLE	146	-0.474471	-1.54178	0.0368764	0.361662	1	5159	tags=40%, list=22%, signal=52%
GOCC_REPLISOME	24	-0.526788	-1.53477	0.045738	0.367188	1	5090	tags=58%, list=22%, signal=75%
GOCC_GAMMA_TUBULIN_COMPLEX	19	-0.545226	-1.52786	0.0402414	0.364967	1	5041	tags=42%, list=22%, signal=54%
GOCC_NUCLEAR_REPLICATION_FORK	34	-0.557152	-1.52151	0.0361702	0.365313	1	5090	tags=53%, list=22%, signal=68%
GOCC_INTRACILIARY_TRANSPORT_PARTICLE	26	-0.705187	-1.5161	0.0472279	0.367794	1	4005	tags=65%, list=17%, signal=79%
GOCC_CULLIN_RING_UBIQUITIN_LIGASE_COMPLEX	154	-0.304122	-1.51029	0.0292887	0.375783	1	6626	tags=38%, list=28%, signal=52%
GOCC_CILIARY_PLASM	104	-0.388339	-1.502	0.0187891	0.380423	1	3947	tags=25%, list=17%, signal=30%
GOCC_NUCLEAR_SPECK	384	-0.258959	-1.49638	0.0315126	0.38015	1	6004	tags=31%, list=26%, signal=41%
GOCC_NUCLEAR_ENVELOPE	423	-0.254415	-1.35235	0.0313152	0.465791	1	5692	tags=28%, list=24%, signal=37%
GOCC_NUCLEAR_MEMBRANE	271	-0.251117	-1.33351	0.0292276	0.481461	1	5682	tags=28%, list=24%, signal=36%
Molecular function (59 terms)
NAME	SIZE	ES	NES	NOM p-val	FDR q-val	FWER p-val	RANK AT MAX	LEADING EDGE
GOMF_GAMMA_TUBULIN_BINDING	28	-0.625578	-1.90702	0.00207039	1	0.651	3109	tags=36%, list=13%, signal=41%
GOMF_3_5_EXONUCLEASE_ACTIVITY	51	-0.513285	-1.88464	0.00623701	1	0.735	3757	tags=37%, list=16%, signal=44%
GOMF_CATALYTIC_ACTIVITY_ACTING_ON_DNA	191	-0.511813	-1.85646	0	1	0.811	4538	tags=39%, list=19%, signal=48%
GOMF_EXONUCLEASE_ACTIVITY_ACTIVE_WITH_EITHER_RIBO_OR_DEOXYRIBONUCLEIC_ACIDS_AND_PRODUCING_5_PHOSPHOMONOESTERS	55	-0.494445	-1.85211	0.0041841	0.910979	0.812	4597	tags=40%, list=20%, signal=50%
GOMF_DAMAGED_DNA_BINDING	65	-0.555925	-1.82237	0	0.860601	0.889	5500	tags=51%, list=24%, signal=66%
GOMF_EXONUCLEASE_ACTIVITY	77	-0.50075	-1.81608	0	0.789944	0.897	5047	tags=43%, list=22%, signal=55%
GOMF_SINGLE_STRANDED_DNA_BINDING	106	-0.524063	-1.7896	0.00410678	0.93686	0.929	7982	tags=65%, list=34%, signal=99%
GOMF_ATPASE_ACTIVITY	456	-0.42536	-1.77498	0	0.880004	0.943	4721	tags=32%, list=20%, signal=39%
GOMF_EXORIBONUCLEASE_ACTIVITY	38	-0.483718	-1.77451	0.00824742	0.804237	0.944	4597	tags=37%, list=20%, signal=46%
GOMF_PEPTIDE_N_ACETYLTRANSFERASE_ACTIVITY	47	-0.417048	-1.76498	0.0169492	0.579283	0.951	6785	tags=45%, list=29%, signal=63%
GOMF_PHOSPHATIDYLINOSITOL_KINASE_ACTIVITY	17	-0.563051	-1.75668	0.0108696	0.469049	0.964	6936	tags=59%, list=30%, signal=84%
GOMF_PEPTIDE_LYSINE_N_ACETYLTRANSFERASE_ACTIVITY	40	-0.435241	-1.72598	0.0265487	0.448175	0.982	6785	tags=45%, list=29%, signal=63%
GOMF_DNA_HELICASE_ACTIVITY	69	-0.601491	-1.7206	0.00635593	0.424401	0.984	4431	tags=48%, list=19%, signal=59%
GOMF_HELICASE_ACTIVITY	151	-0.488742	-1.7056	0.0163934	0.415485	0.992	5197	tags=42%, list=22%, signal=54%
GOMF_RIBOSOME_BINDING	50	-0.417344	-1.68322	0.0182556	0.392544	0.996	5141	tags=30%, list=22%, signal=38%
GOMF_DNA_DEPENDENT_ATPASE_ACTIVITY	50	-0.626702	-1.66959	0.0104167	0.418446	0.998	5080	tags=56%, list=22%, signal=71%
GOMF_FOUR_WAY_JUNCTION_DNA_BINDING	17	-0.708813	-1.66397	0.0104384	0.428176	0.999	1311	tags=41%, list=6%, signal=44%
GOMF_TRANSFERASE_ACTIVITY_TRANSFERRING_ONE_CARBON_GROUPS	195	-0.414385	-1.65846	0.0168067	0.424737	1	6037	tags=41%, list=26%, signal=55%
GOMF_DEOXYRIBONUCLEASE_ACTIVITY	56	-0.475072	-1.64491	0.027027	0.418569	1	5047	tags=41%, list=22%, signal=52%
GOMF_S_ADENOSYLMETHIONINE_DEPENDENT_METHYLTRANSFERASE_ACTIVITY	135	-0.437185	-1.64437	0.022869	0.415033	1	5506	tags=39%, list=24%, signal=50%
GOMF_N_METHYLTRANSFERASE_ACTIVITY	81	-0.423669	-1.64138	0.0164271	0.421049	1	6037	tags=41%, list=26%, signal=55%
GOMF_DNA_SECONDARY_STRUCTURE_BINDING	35	-0.573873	-1.63826	0.0207039	0.427256	1	4928	tags=51%, list=21%, signal=65%
GOMF_STRUCTURAL_CONSTITUENT_OF_NUCLEAR_PORE	24	-0.54531	-1.63666	0.0402414	0.408229	1	5496	tags=50%, list=24%, signal=65%
GOMF_PROTEIN_METHYLTRANSFERASE_ACTIVITY	69	-0.38887	-1.63563	0.0183673	0.402369	1	6205	tags=39%, list=27%, signal=53%
GOMF_ATP_DEPENDENT_MICROTUBULE_MOTOR_ACTIVITY	35	-0.586688	-1.63542	0.0317125	0.398641	1	687	tags=20%, list=3%, signal=21%
GOMF_CATALYTIC_ACTIVITY_ACTING_ON_RNA	336	-0.428615	-1.6316	0.0263158	0.398969	1	5218	tags=38%, list=22%, signal=48%
GOMF_3_5_DNA_HELICASE_ACTIVITY	16	-0.680772	-1.62796	0.0144928	0.402915	1	4334	tags=50%, list=19%, signal=61%
GOMF_4_IRON_4_SULFUR_CLUSTER_BINDING	41	-0.503795	-1.61926	0.00817996	0.39621	1	4871	tags=39%, list=21%, signal=49%
GOMF_RNA_METHYLTRANSFERASE_ACTIVITY	61	-0.599233	-1.6152	0.0211864	0.395345	1	5675	tags=57%, list=24%, signal=76%
GOMF_PROTEIN_ADP_RIBOSYLASE_ACTIVITY	16	-0.589851	-1.61347	0.0476191	0.386867	1	4238	tags=38%, list=18%, signal=46%
GOMF_UBIQUITIN_LIKE_PROTEIN_SPECIFIC_PROTEASE_ACTIVITY	20	-0.556946	-1.60802	0.0391753	0.388005	1	4565	tags=50%, list=20%, signal=62%
GOMF_TUBULIN_BINDING	344	-0.384083	-1.59956	0.00422833	0.395511	1	4147	tags=25%, list=18%, signal=30%
GOMF_CATALYTIC_ACTIVITY_ACTING_ON_A_TRNA	97	-0.536849	-1.59843	0.0373444	0.383948	1	5833	tags=53%, list=25%, signal=70%
GOMF_DNA_DIRECTED_DNA_POLYMERASE_ACTIVITY	23	-0.54181	-1.59711	0.0214592	0.382054	1	4488	tags=43%, list=19%, signal=54%
GOMF_MODIFICATION_DEPENDENT_PROTEIN_BINDING	146	-0.347127	-1.59274	0.049896	0.375692	1	6602	tags=40%, list=28%, signal=56%
GOMF_HISTONE_BINDING	224	-0.339478	-1.58716	0.0243902	0.361308	1	6797	tags=41%, list=29%, signal=57%
GOMF_ENDODEOXYRIBONUCLEASE_ACTIVITY	38	-0.499595	-1.58574	0.026694	0.35851	1	5047	tags=45%, list=22%, signal=57%
GOMF_ATP_DEPENDENT_MICROTUBULE_MOTOR_ACTIVITY_PLUS_END_DIRECTED	17	-0.769919	-1.58165	0.0294118	0.361018	1	583	tags=35%, list=3%, signal=36%
GOMF_METHYLATED_HISTONE_BINDING	68	-0.395347	-1.57132	0.0452675	0.368493	1	7453	tags=54%, list=32%, signal=80%
GOMF_ISOPEPTIDASE_ACTIVITY	17	-0.51816	-1.56728	0.0325866	0.362855	1	4565	tags=47%, list=20%, signal=58%
GOMF_N_ACETYLTRANSFERASE_ACTIVITY	66	-0.333315	-1.56389	0.0121457	0.359973	1	6785	tags=42%, list=29%, signal=60%
GOMF_NUCLEASE_ACTIVITY	190	-0.398807	-1.55825	0.0122951	0.360306	1	5218	tags=36%, list=22%, signal=46%
GOMF_DNA_POLYMERASE_ACTIVITY	30	-0.467205	-1.55675	0.045929	0.358668	1	4488	tags=40%, list=19%, signal=49%
GOMF_TRNA_METHYLTRANSFERASE_ACTIVITY	32	-0.64675	-1.54383	0.02537	0.361428	1	4601	tags=56%, list=20%, signal=70%
GOMF_MHC_PROTEIN_BINDING	29	-0.638999	-1.54287	0.0430528	0.362278	1	1486	tags=28%, list=6%, signal=29%
GOMF_POLYUBIQUITIN_MODIFICATION_DEPENDENT_PROTEIN_BINDING	44	-0.384882	-1.54182	0.0425963	0.363221	1	2479	tags=18%, list=11%, signal=20%
GOMF_ATPASE_COUPLED_INTRAMEMBRANE_LIPID_TRANSPORTER_ACTIVITY	25	-0.508357	-1.53416	0.0270833	0.367129	1	4573	tags=44%, list=20%, signal=55%
GOMF_MICROTUBULE_BINDING	253	-0.376403	-1.52667	0.0148936	0.36357	1	4147	tags=25%, list=18%, signal=30%
GOMF_5_3_EXONUCLEASE_ACTIVITY	17	-0.601773	-1.52055	0.0493562	0.364817	1	4970	tags=53%, list=21%, signal=67%
GOMF_ACETYLTRANSFERASE_ACTIVITY	89	-0.319207	-1.51196	0.0215983	0.375604	1	6830	tags=42%, list=29%, signal=59%
GOMF_METAL_CLUSTER_BINDING	62	-0.443907	-1.51063	0.0344828	0.376331	1	4871	tags=32%, list=21%, signal=41%
GOMF_FLIPPASE_ACTIVITY	16	-0.550881	-1.49846	0.0376238	0.378733	1	4573	tags=50%, list=20%, signal=62%
GOMF_N_ACYLTRANSFERASE_ACTIVITY	83	-0.329778	-1.47827	0.0294118	0.385623	1	6785	tags=40%, list=29%, signal=56%
GOMF_ISOMERASE_ACTIVITY	145	-0.388843	-1.47628	0.0418327	0.383297	1	4388	tags=31%, list=19%, signal=38%
GOMF_NON_MEMBRANE_SPANNING_PROTEIN_TYROSINE_KINASE_ACTIVITY	45	-0.389271	-1.47417	0.046	0.381689	1	2468	tags=24%, list=11%, signal=27%
GOMF_PHOSPHATASE_ACTIVITY	245	-0.277745	-1.44862	0.00198807	0.401491	1	4578	tags=25%, list=20%, signal=31%
GOMF_RNA_POLYMERASE_BINDING	67	-0.310569	-1.44743	0.0451745	0.402179	1	5994	tags=40%, list=26%, signal=54%
GOMF_UBIQUITIN_LIKE_PROTEIN_TRANSFERASE_ACTIVITY	419	-0.24864	-1.4462	0.0233546	0.403103	1	5646	tags=27%, list=24%, signal=35%
GOMF_PHOSPHOPROTEIN_PHOSPHATASE_ACTIVITY	171	-0.269904	-1.40195	0.0261044	0.422151	1	4444	tags=22%, list=19%, signal=27%
KEGG pathway (6 items)
NAME	SIZE	ES	NES	NOM p-val	FDR q-val	FWER p-val	RANK AT MAX	LEADING EDGE
KEGG_DNA_REPLICATION	36	-0.598295	-1.67516	0.0102041	1	0.511	5090	tags=56%, list=22%, signal=71%
KEGG_COLORECTAL_CANCER	62	-0.397335	-1.62489	0.0287908	0.665129	0.65	5213	tags=34%, list=22%, signal=44%
KEGG_AMINOACYL_TRNA_BIOSYNTHESIS	22	-0.575912	-1.65936	0.0375	0.760506	0.566	7379	tags=73%, list=32%, signal=106%
KEGG_HOMOLOGOUS_RECOMBINATION	26	-0.557611	-1.53704	0.0382979	0.780095	0.833	4964	tags=50%, list=21%, signal=63%
KEGG_NUCLEOTIDE_EXCISION_REPAIR	43	-0.516124	-1.58833	0.0387755	0.655636	0.725	5433	tags=51%, list=23%, signal=67%
KEGG_UBIQUITIN_MEDIATED_PROTEOLYSIS	129	-0.305289	-1.48928	0.0497018	0.598799	0.907	6992	tags=40%, list=30%, signal=56%
